# Supplementary material for: Poly[[aqua­(μ2-4,4′-bipyridine-κ2 N:N′)[μ3-3-bromo-2-(carboxyl­atometh­yl)­benzoato-κ3 O 1:O 1′:O 2]cadmium] monohydrate]
Source: Acta Crystallogr Sect E Struct Rep Online. 2012 Jul 14;68(Pt 8):m1071. doi: 10.1107/S1600536812031297 (PMC3414131; doi:10.1107/S1600536812031297)
Supplement: Supplementary file 1 [file e-68-m1071-sup1.cif]

##############################################################################
#                                                                            #
# This CIF contains the data in a paper accepted for publication in          #
# Acta Crystallographica Section E. It conforms to the requirements of       #
# Notes for Authors for Acta Crystallographica Section E, and has been       #
# peer reviewed under the auspices of the IUCr Commission on Journals.       #
#                                                                            #
# Full details of the Crystallographic Information File format               #
# are given in the paper "The Crystallographic Information File (CIF):       #
# a New Standard Archive File for Crystallography" by S. R. Hall, F. H.      #
# Allen and I. D. Brown [Acta Cryst. (1991), A47, 655-685].                  #
#                                                                            #
# The current version of the core CIF dictionary is obtainable from          #
# ftp://ftp.iucr.org/pub/cif_core.dic.                                       #
#                                                                            #
# Software is freely available for graphical display of the structure(s)     #
# in this CIF. For information consult the CIF software page                 #
# http://www.iucr.org/resources/cif/software.                                #
#                                                                            #
# This file may be used for bona fide research purposes within the           #
# scientific community so long as proper attribution is given to the journal # 
# article from which it was obtained.                                        #
#                                                                            #
##############################################################################
data_I
_audit_creation_method     SHELXL-97
_chemical_name_systematic
;
Poly[[aqua(\m~2~-4,4'-bipyridine-\k^2^<i>N</i>:<i>N</i>')[\m~3~-3-bromo-2-
(carboxylatomethyl)benzoato-\k^3^<i>O</i>^1^:<i>O</i>^1'^:<i>O</i>^2^]cadmium]
monohydrate]
;
_chemical_name_common     ?
_chemical_formula_moiety     'C19 H15 Br Cd N2 O5, H2 O'
_chemical_formula_sum     'C19 H17 Br Cd N2 O6'
_chemical_formula_iupac     '[Cd (C9 H5 Br O4) (C10 H8 N2) (H2 O)], H2 O'
_chemical_formula_weight     561.66
_chemical_melting_point     ?
_symmetry_cell_setting     monoclinic
_symmetry_space_group_name_H-M     'P 21'
_symmetry_space_group_name_Hall     'P 2yb'
loop_
    _symmetry_equiv_pos_as_xyz
    'x, y, z'
    '-x, y+1/2, -z'
_cell_length_a     9.3257(19)
_cell_length_b     9.1312(18)
_cell_length_c     11.652(2)
_cell_angle_alpha     90.00
_cell_angle_beta     101.344(4)
_cell_angle_gamma     90.00
_cell_volume     972.8(3)
_cell_formula_units_Z     2
_cell_measurement_reflns_used     1319
_cell_measurement_theta_min     2.56
_cell_measurement_theta_max     21.25
_cell_measurement_temperature     291(2)
_exptl_crystal_description     block
_exptl_crystal_colour     colorless
_exptl_crystal_size_max     0.29
_exptl_crystal_size_mid     0.26
_exptl_crystal_size_min     0.23
_exptl_crystal_density_diffrn     1.918
_exptl_crystal_density_meas     ?
_exptl_crystal_density_method     'not measured'
_exptl_crystal_F_000     552
_exptl_absorpt_coefficient_mu     3.216
_exptl_absorpt_correction_type     multi-scan
_exptl_absorpt_process_details     '(SADABS; Bruker, 2001)'
_exptl_absorpt_correction_T_min     0.4662
_exptl_absorpt_correction_T_max     0.5380
_exptl_special_details
;
;
_diffrn_ambient_temperature     291(2)
_diffrn_radiation_type     'MoK\a'
_diffrn_radiation_wavelength     0.71073
_diffrn_radiation_source     'sealed tube'
_diffrn_radiation_monochromator     'graphite'
_diffrn_measurement_device_type     'Bruker APEXII CCD'
_diffrn_measurement_method     '\f and \w scans'
_diffrn_detector_area_resol_mean     ?
_diffrn_reflns_number     5248
_diffrn_reflns_av_R_equivalents     0.0325
_diffrn_reflns_av_sigmaI/netI     0.0419
_diffrn_reflns_theta_min     1.78
_diffrn_reflns_theta_max     26.00
_diffrn_reflns_theta_full     26.00
_diffrn_measured_fraction_theta_max     0.994
_diffrn_measured_fraction_theta_full     0.994
_diffrn_reflns_limit_h_min     -11
_diffrn_reflns_limit_h_max     8
_diffrn_reflns_limit_k_min     -11
_diffrn_reflns_limit_k_max     10
_diffrn_reflns_limit_l_min     -14
_diffrn_reflns_limit_l_max     13
_diffrn_standards_number     ?
_diffrn_standards_interval_count     ?
_diffrn_standards_interval_time     ?
_diffrn_standards_decay_%     ?
_refine_special_details
;
Refinement of <i>F</i>^2^ against ALL reflections. The weighted <i>R</i>-factor
<i>wR</i> and goodness of fit <i>S</i> are based on <i>F</i>^2^, conventional
<i>R</i>-factors <i>R</i> are based on <i>F</i>, with <i>F</i> set to zero for
negative <i>F</i>^2^. The threshold expression of <i>F</i>^2^ >
\s(<i>F</i>^2^) is used only for calculating <i>R</i>-factors(gt) <i>etc</i>.
and is not relevant to the choice of reflections for refinement.
<i>R</i>-factors based on <i>F</i>^2^ are statistically about twice as large
as those based on <i>F</i>, and <i>R</i>- factors based on ALL data will be
even larger.
;
_reflns_number_total     3122
_reflns_number_gt     2807
_reflns_threshold_expression     I>2\s(I)
_refine_ls_structure_factor_coef     Fsqd
_refine_ls_matrix_type     full
_refine_ls_R_factor_all     0.0530
_refine_ls_R_factor_gt     0.0490
_refine_ls_wR_factor_gt     0.1155
_refine_ls_wR_factor_ref     0.1175
_refine_ls_goodness_of_fit_ref     1.047
_refine_ls_restrained_S_all     1.047
_refine_ls_number_reflns     3122
_refine_ls_number_parameters     251
_refine_ls_number_restraints     1
_refine_ls_hydrogen_treatment     constr
_refine_ls_weighting_scheme     calc
_refine_ls_weighting_details
             'calc w=1/[\s^2^(Fo^2^)+(0.07P)^2^+1.99P] where P=(Fo^2^+2Fc^2^)/3'
_atom_sites_solution_hydrogens     geom
_atom_sites_solution_primary     direct
_atom_sites_solution_secondary     difmap
_refine_ls_shift/su_max     0.000
_refine_ls_shift/su_mean     0.000
_refine_diff_density_max     0.490
_refine_diff_density_min     -0.930
_refine_ls_extinction_method     none
_refine_ls_extinction_coef     ?
_refine_ls_abs_structure_details     'Flack (1983), 1096 Friedel pairs'
_refine_ls_abs_structure_Flack     0.07(2)
loop_
    _atom_type_symbol
    _atom_type_description
    _atom_type_scat_dispersion_real
    _atom_type_scat_dispersion_imag
    _atom_type_scat_source
    'C' 'C' 0.0033 0.0016
                         'International Tables Vol C Tables 4.2.6.8 and 6.1.1.4'
    'H' 'H' 0.0000 0.0000
                         'International Tables Vol C Tables 4.2.6.8 and 6.1.1.4'
    'N' 'N' 0.0061 0.0033
                         'International Tables Vol C Tables 4.2.6.8 and 6.1.1.4'
    'O' 'O' 0.0106 0.0060
                         'International Tables Vol C Tables 4.2.6.8 and 6.1.1.4'
    'Br' 'Br' -0.2901 2.4595
                         'International Tables Vol C Tables 4.2.6.8 and 6.1.1.4'
    'Cd' 'Cd' -0.8075 1.2024
                         'International Tables Vol C Tables 4.2.6.8 and 6.1.1.4'
_computing_data_collection     'APEX2 (Bruker, 2007)'
_computing_cell_refinement     'SAINT (Bruker, 2007)'
_computing_data_reduction     'SAINT (Bruker, 2007)'
_computing_structure_solution     'SHELXTL (Sheldrick, 2008)'
_computing_structure_refinement     'SHELXTL (Sheldrick, 2008)'
_computing_molecular_graphics
               'XP in SHELXTL (Sheldrick, 2008) and DIAMOND (Brandenburg, 1999)'
_computing_publication_material     'SHELXTL (Sheldrick, 2008)'
loop_
    _atom_site_type_symbol
    _atom_site_label
    _atom_site_fract_x
    _atom_site_fract_y
    _atom_site_fract_z
    _atom_site_U_iso_or_equiv
    _atom_site_adp_type
    _atom_site_calc_flag
    _atom_site_refinement_flags
    _atom_site_occupancy
    _atom_site_symmetry_multiplicity
    _atom_site_disorder_assembly
    _atom_site_disorder_group
    Br Br1 0.78647(11) 0.15671(12) 1.36696(9) 0.0477(3) Uani d . 1 1 . .
    C C1 0.9844(6) 0.3672(6) 1.1234(3) 0.038(2) Uani d G 1 1 . .
    C C2 0.9014(6) 0.2688(5) 1.1738(4) 0.040(2) Uani d G 1 1 . .
    C C3 0.8909(6) 0.2844(6) 1.2905(4) 0.043(2) Uani d G 1 1 . .
    C C4 0.9634(6) 0.3984(7) 1.3568(3) 0.0325(18) Uani d G 1 1 . .
    H H4 0.9595 0.4095 1.4322 0.039 Uiso d R 1 1 . .
    C C5 1.0464(6) 0.4968(6) 1.3064(4) 0.037(2) Uani d G 1 1 . .
    H H5 1.0956 0.5725 1.3513 0.045 Uiso d R 1 1 . .
    C C6 1.0569(6) 0.4812(6) 1.1896(4) 0.044(2) Uani d G 1 1 . .
    H H6 1.1103 0.5453 1.1582 0.053 Uiso d R 1 1 . .
    C C7 0.9925(10) 0.3554(11) 0.9975(8) 0.043(2) Uani d . 1 1 . .
    C C8 0.8249(10) 0.1429(14) 1.0972(8) 0.048(2) Uani d . 1 1 . .
    H H8A 0.8339 0.0584 1.1486 0.058 Uiso d R 1 1 . .
    H H8B 0.8795 0.1215 1.0365 0.058 Uiso d R 1 1 . .
    C C9 0.6697(10) 0.1577(12) 1.0473(8) 0.039(2) Uani d . 1 1 . .
    C C10 0.4900(9) 0.3415(11) 0.7781(7) 0.042(3) Uani d . 1 1 . .
    H H10 0.5714 0.3723 0.8322 0.050 Uiso d R 1 1 . .
    C C11 0.4933(11) 0.3408(11) 0.6554(8) 0.047(3) Uani d . 1 1 . .
    H H11 0.5784 0.3712 0.6321 0.056 Uiso d R 1 1 . .
    C C12 0.3785(8) 0.2859(10) 0.5800(7) 0.0316(17) Uani d . 1 1 . .
    C C13 0.2515(10) 0.2495(11) 0.6235(8) 0.040(2) Uani d . 1 1 . .
    H H13 0.1689 0.2156 0.5723 0.048 Uiso d R 1 1 . .
    C C14 0.2516(11) 0.2538(12) 0.7434(7) 0.043(2) Uani d . 1 1 . .
    H H14 0.1700 0.2206 0.7705 0.051 Uiso d R 1 1 . .
    C C15 0.3746(8) 0.2923(14) 0.4498(6) 0.039(2) Uani d . 1 1 . .
    C C16 0.4478(10) 0.4038(11) 0.4039(8) 0.040(2) Uani d . 1 1 . .
    H H16 0.5014 0.4746 0.4514 0.048 Uiso d R 1 1 . .
    C C17 0.4438(11) 0.4024(11) 0.2825(8) 0.043(2) Uani d . 1 1 . .
    H H17 0.4953 0.4739 0.2506 0.051 Uiso d R 1 1 . .
    C C18 0.2976(10) 0.2033(13) 0.2613(9) 0.048(3) Uani d . 1 1 . .
    H H18 0.2452 0.1331 0.2123 0.057 Uiso d R 1 1 . .
    C C19 0.3039(11) 0.1901(11) 0.3853(9) 0.046(2) Uani d . 1 1 . .
    H H19 0.2529 0.1157 0.4142 0.055 Uiso d R 1 1 . .
    Cd Cd1 0.35516(6) 0.30525(7) 1.01349(5) 0.03236(17) Uani d . 1 1 . .
    N N1 0.3714(7) 0.3032(12) 0.8186(5) 0.0387(15) Uani d . 1 1 . .
    N N2 0.3662(8) 0.3106(13) 0.2123(6) 0.0440(16) Uani d . 1 1 . .
    O O1 1.1007(6) 0.3167(10) 0.9680(5) 0.0450(15) Uani d . 1 1 . .
    O O2 0.8816(8) 0.3873(8) 0.9228(6) 0.0454(16) Uani d . 1 1 . .
    O O3 0.6015(7) 0.2669(7) 1.0621(5) 0.0374(15) Uani d . 1 1 . .
    O O4 0.6104(7) 0.0555(8) 0.9904(5) 0.0385(15) Uani d . 1 1 . .
    O O5 0.3078(7) 0.0660(7) 0.9920(6) 0.0367(15) Uani d . 1 1 . .
    H H5Y 0.2159 0.0524 0.9757 0.055 Uiso d R 1 1 . .
    H H5X 0.3462 0.0320 0.9372 0.055 Uiso d R 1 1 . .
    O O6 0.9272(8) 0.3735(8) 0.7062(5) 0.0464(17) Uani d . 1 1 . .
    H H6X 0.9963 0.3969 0.7624 0.056 Uiso d R 1 1 . .
    H H6Y 0.8510 0.3716 0.7360 0.056 Uiso d R 1 1 . .
loop_
    _atom_site_aniso_label
    _atom_site_aniso_U_11
    _atom_site_aniso_U_22
    _atom_site_aniso_U_33
    _atom_site_aniso_U_12
    _atom_site_aniso_U_13
    _atom_site_aniso_U_23
    Br1 0.0485(6) 0.0441(6) 0.0474(5) -0.0073(4) 0.0018(4) 0.0159(5)
    C1 0.029(4) 0.049(5) 0.030(4) 0.003(3) -0.008(3) 0.013(4)
    C2 0.048(5) 0.026(5) 0.042(4) -0.005(3) -0.003(4) -0.002(4)
    C3 0.037(4) 0.037(6) 0.047(4) 0.002(4) -0.010(3) 0.010(4)
    C4 0.030(4) 0.037(5) 0.026(4) 0.006(3) -0.004(3) 0.012(4)
    C5 0.042(4) 0.031(5) 0.032(4) -0.008(4) -0.010(4) -0.014(4)
    C6 0.049(5) 0.048(6) 0.033(4) -0.002(4) -0.001(4) 0.008(4)
    C7 0.037(5) 0.052(6) 0.042(5) -0.022(4) 0.014(4) -0.004(4)
    C8 0.036(5) 0.064(7) 0.037(5) -0.013(5) -0.014(4) 0.009(5)
    C9 0.037(4) 0.043(5) 0.040(5) -0.006(4) 0.011(4) -0.004(5)
    C10 0.032(4) 0.059(8) 0.032(4) -0.010(4) -0.001(3) -0.016(4)
    C11 0.045(5) 0.049(7) 0.045(5) -0.005(4) 0.007(4) 0.018(5)
    C12 0.034(4) 0.023(5) 0.036(4) -0.002(3) 0.002(3) 0.003(4)
    C13 0.031(4) 0.044(5) 0.042(5) -0.004(4) 0.002(4) -0.006(4)
    C14 0.046(5) 0.055(6) 0.025(4) -0.022(4) 0.001(4) 0.014(4)
    C15 0.035(4) 0.051(6) 0.026(3) 0.021(5) -0.007(3) 0.006(5)
    C16 0.030(4) 0.043(6) 0.046(5) -0.013(4) 0.001(4) -0.012(4)
    C17 0.064(6) 0.032(5) 0.035(4) -0.025(4) 0.014(4) 0.004(4)
    C18 0.029(4) 0.063(7) 0.050(6) -0.011(4) 0.004(4) -0.019(5)
    C19 0.044(5) 0.037(5) 0.057(6) -0.018(4) 0.008(4) 0.013(5)
    Cd1 0.0292(3) 0.0353(3) 0.0319(3) -0.0075(3) 0.00435(19) -0.0014(3)
    N1 0.048(4) 0.038(4) 0.033(3) -0.019(5) 0.016(3) -0.013(5)
    N2 0.043(4) 0.038(4) 0.046(4) 0.002(5) -0.004(3) 0.005(5)
    O1 0.038(3) 0.049(4) 0.052(3) -0.007(4) 0.017(3) -0.013(4)
    O2 0.054(4) 0.044(4) 0.041(3) 0.011(3) 0.015(3) 0.000(3)
    O3 0.041(3) 0.035(4) 0.034(3) -0.003(3) 0.000(2) 0.003(3)
    O4 0.032(3) 0.048(4) 0.033(3) -0.004(3) -0.001(3) -0.008(3)
    O5 0.026(3) 0.037(4) 0.048(3) 0.014(3) 0.007(3) -0.019(3)
    O6 0.060(4) 0.048(4) 0.029(3) -0.015(3) 0.004(3) -0.008(3)
_geom_special_details
;
All e.s.d.'s (except the e.s.d. in the dihedral angle between two l.s. planes)
are estimated using the full covariance matrix. The cell e.s.d.'s are taken
into account individually in the estimation of e.s.d.'s in distances, angles
and torsion angles; correlations between e.s.d.'s in cell parameters are only
used when they are defined by crystal symmetry. An approximate (isotropic)
treatment of cell e.s.d.'s is used for estimating e.s.d.'s involving l.s.
planes.
;
loop_
    _geom_bond_atom_site_label_1
    _geom_bond_atom_site_label_2
    _geom_bond_site_symmetry_2
    _geom_bond_distance
    _geom_bond_publ_flag
    Br1 C3 . 1.855(4) ?
    C1 C2 . 1.3900 ?
    C1 C6 . 1.3900 ?
    C1 C7 . 1.487(10) ?
    C2 C3 . 1.3900 ?
    C2 C8 . 1.541(11) ?
    C3 C4 . 1.3900 ?
    C4 C5 . 1.3900 ?
    C4 H4 . 0.8922 ?
    C5 C6 . 1.3900 ?
    C5 H5 . 0.9318 ?
    C6 H6 . 0.8918 ?
    C7 O1 . 1.182(11) ?
    C7 O2 . 1.248(12) ?
    C8 C9 . 1.455(13) ?
    C8 H8A . 0.9700 ?
    C8 H8B . 0.9700 ?
    C9 O4 . 1.213(12) ?
    C9 O3 . 1.213(12) ?
    C10 N1 . 1.332(11) ?
    C10 C11 . 1.435(13) ?
    C10 H10 . 0.9300 ?
    C11 C12 . 1.341(13) ?
    C11 H11 . 0.9299 ?
    C12 C13 . 1.417(12) ?
    C12 C15 . 1.511(11) ?
    C13 C14 . 1.396(13) ?
    C13 H13 . 0.9299 ?
    C14 N1 . 1.355(11) ?
    C14 H14 . 0.9299 ?
    C15 C19 . 1.294(15) ?
    C15 C16 . 1.390(15) ?
    C16 C17 . 1.408(13) ?
    C16 H16 . 0.9300 ?
    C17 N2 . 1.290(13) ?
    C17 H17 . 0.9300 ?
    C18 N2 . 1.356(15) ?
    C18 C19 . 1.440(15) ?
    C18 H18 . 0.9300 ?
    C19 H19 . 0.9300 ?
    Cd1 O5 . 2.233(7) ?
    Cd1 O3 . 2.282(6) ?
    Cd1 N2 1_556 2.298(7) ?
    Cd1 N1 . 2.305(6) ?
    Cd1 O4 2_657 2.309(8) ?
    Cd1 O1 1_455 2.330(6) ?
    N2 Cd1 1_554 2.298(7) ?
    O1 Cd1 1_655 2.330(6) ?
    O4 Cd1 2_647 2.309(8) ?
    O5 H5Y . 0.8500 ?
    O5 H5X . 0.8500 ?
    O6 H6X . 0.8500 ?
    O6 H6Y . 0.8500 ?
loop_
    _geom_angle_atom_site_label_1
    _geom_angle_atom_site_label_2
    _geom_angle_atom_site_label_3
    _geom_angle_site_symmetry_1
    _geom_angle_site_symmetry_3
    _geom_angle
    _geom_angle_publ_flag
    C2 C1 C6 . . 120.0 ?
    C2 C1 C7 . . 120.7(5) ?
    C6 C1 C7 . . 119.2(5) ?
    C1 C2 C3 . . 120.0 ?
    C1 C2 C8 . . 118.1(5) ?
    C3 C2 C8 . . 121.9(5) ?
    C4 C3 C2 . . 120.0 ?
    C4 C3 Br1 . . 116.6(3) ?
    C2 C3 Br1 . . 123.4(3) ?
    C3 C4 C5 . . 120.0 ?
    C3 C4 H4 . . 121.5 ?
    C5 C4 H4 . . 118.5 ?
    C6 C5 C4 . . 120.0 ?
    C6 C5 H5 . . 120.3 ?
    C4 C5 H5 . . 119.7 ?
    C5 C6 C1 . . 120.0 ?
    C5 C6 H6 . . 119.1 ?
    C1 C6 H6 . . 120.9 ?
    O1 C7 O2 . . 120.3(9) ?
    O1 C7 C1 . . 121.3(9) ?
    O2 C7 C1 . . 118.4(8) ?
    C9 C8 C2 . . 118.2(10) ?
    C9 C8 H8A . . 106.2 ?
    C2 C8 H8A . . 105.2 ?
    C9 C8 H8B . . 110.5 ?
    C2 C8 H8B . . 108.9 ?
    H8A C8 H8B . . 107.2 ?
    O4 C9 O3 . . 120.9(9) ?
    O4 C9 C8 . . 117.2(10) ?
    O3 C9 C8 . . 121.8(10) ?
    N1 C10 C11 . . 122.2(8) ?
    N1 C10 H10 . . 117.6 ?
    C11 C10 H10 . . 120.2 ?
    C12 C11 C10 . . 118.9(8) ?
    C12 C11 H11 . . 122.5 ?
    C10 C11 H11 . . 118.4 ?
    C11 C12 C13 . . 117.9(8) ?
    C11 C12 C15 . . 120.2(8) ?
    C13 C12 C15 . . 120.7(7) ?
    C14 C13 C12 . . 121.0(8) ?
    C14 C13 H13 . . 119.2 ?
    C12 C13 H13 . . 119.6 ?
    N1 C14 C13 . . 119.7(8) ?
    N1 C14 H14 . . 120.9 ?
    C13 C14 H14 . . 119.4 ?
    C19 C15 C16 . . 122.5(8) ?
    C19 C15 C12 . . 117.7(9) ?
    C16 C15 C12 . . 119.8(9) ?
    C15 C16 C17 . . 117.5(8) ?
    C15 C16 H16 . . 121.9 ?
    C17 C16 H16 . . 120.6 ?
    N2 C17 C16 . . 123.0(8) ?
    N2 C17 H17 . . 118.1 ?
    C16 C17 H17 . . 118.8 ?
    N2 C18 C19 . . 123.6(9) ?
    N2 C18 H18 . . 118.3 ?
    C19 C18 H18 . . 118.1 ?
    C15 C19 C18 . . 116.0(9) ?
    C15 C19 H19 . . 123.7 ?
    C18 C19 H19 . . 120.1 ?
    O5 Cd1 O3 . . 92.6(2) ?
    O5 Cd1 N2 . 1_556 95.9(3) ?
    O3 Cd1 N2 . 1_556 84.8(2) ?
    O5 Cd1 N1 . . 86.1(3) ?
    O3 Cd1 N1 . . 89.1(2) ?
    N2 Cd1 N1 1_556 . 173.8(2) ?
    O5 Cd1 O4 . 2_657 172.3(2) ?
    O3 Cd1 O4 . 2_657 91.1(2) ?
    N2 Cd1 O4 1_556 2_657 91.2(3) ?
    N1 Cd1 O4 . 2_657 87.3(3) ?
    O5 Cd1 O1 . 1_455 81.3(3) ?
    O3 Cd1 O1 . 1_455 173.6(3) ?
    N2 Cd1 O1 1_556 1_455 94.0(2) ?
    N1 Cd1 O1 . 1_455 92.1(2) ?
    O4 Cd1 O1 2_657 1_455 95.2(3) ?
    C10 N1 C14 . . 119.6(7) ?
    C10 N1 Cd1 . . 124.5(5) ?
    C14 N1 Cd1 . . 115.8(5) ?
    C17 N2 C18 . . 117.0(8) ?
    C17 N2 Cd1 . 1_554 124.2(7) ?
    C18 N2 Cd1 . 1_554 118.5(7) ?
    C7 O1 Cd1 . 1_655 146.8(6) ?
    C9 O3 Cd1 . . 128.4(6) ?
    C9 O4 Cd1 . 2_647 136.2(7) ?
    Cd1 O5 H5Y . . 109.7 ?
    Cd1 O5 H5X . . 109.7 ?
    H5Y O5 H5X . . 109.5 ?
    H6X O6 H6Y . . 105.0 ?
loop_
    _geom_torsion_atom_site_label_1
    _geom_torsion_atom_site_label_2
    _geom_torsion_atom_site_label_3
    _geom_torsion_atom_site_label_4
    _geom_torsion_site_symmetry_1
    _geom_torsion_site_symmetry_2
    _geom_torsion_site_symmetry_3
    _geom_torsion_site_symmetry_4
    _geom_torsion
    _geom_torsion_publ_flag
    C6 C1 C2 C3 . . . . 0.0 ?
    C7 C1 C2 C3 . . . . -177.8(7) ?
    C6 C1 C2 C8 . . . . -179.2(7) ?
    C7 C1 C2 C8 . . . . 3.1(8) ?
    C1 C2 C3 C4 . . . . 0.0 ?
    C8 C2 C3 C4 . . . . 179.1(7) ?
    C1 C2 C3 Br1 . . . . -178.6(5) ?
    C8 C2 C3 Br1 . . . . 0.5(7) ?
    C2 C3 C4 C5 . . . . 0.0 ?
    Br1 C3 C4 C5 . . . . 178.7(4) ?
    C3 C4 C5 C6 . . . . 0.0 ?
    C4 C5 C6 C1 . . . . 0.0 ?
    C2 C1 C6 C5 . . . . 0.0 ?
    C7 C1 C6 C5 . . . . 177.8(7) ?
    C2 C1 C7 O1 . . . . -109.3(9) ?
    C6 C1 C7 O1 . . . . 73.0(11) ?
    C2 C1 C7 O2 . . . . 70.6(10) ?
    C6 C1 C7 O2 . . . . -107.1(8) ?
    C1 C2 C8 C9 . . . . -100.5(9) ?
    C3 C2 C8 C9 . . . . 80.4(9) ?
    C2 C8 C9 O4 . . . . -177.7(8) ?
    C2 C8 C9 O3 . . . . 1.9(14) ?
    N1 C10 C11 C12 . . . . -6.9(16) ?
    C10 C11 C12 C13 . . . . 8.3(14) ?
    C10 C11 C12 C15 . . . . 176.2(9) ?
    C11 C12 C13 C14 . . . . -7.6(14) ?
    C15 C12 C13 C14 . . . . -175.3(9) ?
    C12 C13 C14 N1 . . . . 4.6(16) ?
    C11 C12 C15 C19 . . . . 150.4(10) ?
    C13 C12 C15 C19 . . . . -42.1(13) ?
    C11 C12 C15 C16 . . . . -28.3(13) ?
    C13 C12 C15 C16 . . . . 139.1(9) ?
    C19 C15 C16 C17 . . . . -0.3(15) ?
    C12 C15 C16 C17 . . . . 178.4(9) ?
    C15 C16 C17 N2 . . . . 5.9(16) ?
    C16 C15 C19 C18 . . . . -3.8(15) ?
    C12 C15 C19 C18 . . . . 177.5(8) ?
    N2 C18 C19 C15 . . . . 3.3(16) ?
    C11 C10 N1 C14 . . . . 3.9(17) ?
    C11 C10 N1 Cd1 . . . . -178.8(8) ?
    C13 C14 N1 C10 . . . . -2.8(17) ?
    C13 C14 N1 Cd1 . . . . 179.7(8) ?
    O5 Cd1 N1 C10 . . . . -120.4(10) ?
    O3 Cd1 N1 C10 . . . . -27.7(10) ?
    O4 Cd1 N1 C10 2_657 . . . 63.4(10) ?
    O1 Cd1 N1 C10 1_455 . . . 158.5(10) ?
    O5 Cd1 N1 C14 . . . . 57.1(9) ?
    O3 Cd1 N1 C14 . . . . 149.7(9) ?
    O4 Cd1 N1 C14 2_657 . . . -119.1(9) ?
    O1 Cd1 N1 C14 1_455 . . . -24.0(9) ?
    C16 C17 N2 C18 . . . . -6.4(16) ?
    C16 C17 N2 Cd1 . . . 1_554 179.6(8) ?
    C19 C18 N2 C17 . . . . 1.8(16) ?
    C19 C18 N2 Cd1 . . . 1_554 176.2(8) ?
    O2 C7 O1 Cd1 . . . 1_655 151.1(10) ?
    C1 C7 O1 Cd1 . . . 1_655 -29(2) ?
    O4 C9 O3 Cd1 . . . . 8.0(13) ?
    C8 C9 O3 Cd1 . . . . -171.6(6) ?
    O5 Cd1 O3 C9 . . . . 16.6(8) ?
    N2 Cd1 O3 C9 1_556 . . . 112.2(8) ?
    N1 Cd1 O3 C9 . . . . -69.5(8) ?
    O4 Cd1 O3 C9 2_657 . . . -156.7(8) ?
    O3 C9 O4 Cd1 . . . 2_647 -152.0(7) ?
    C8 C9 O4 Cd1 . . . 2_647 27.7(13) ?
loop_
    _geom_hbond_atom_site_label_D
    _geom_hbond_atom_site_label_H
    _geom_hbond_atom_site_label_A
    _geom_hbond_site_symmetry_A
    _geom_hbond_distance_DH
    _geom_hbond_distance_HA
    _geom_hbond_distance_DA
    _geom_hbond_angle_DHA
    O5 H5X O3 2_647 0.85 2.47 2.963(8) 118
    O5 H5Y O2 2_647 0.85 2.22 2.731(9) 119
    O6 H6X O1 . 0.85 2.51 3.201(9) 139
    O6 H6Y O2 . 0.85 2.14 2.643(9) 117
data_global
_journal_date_recd_electronic     2012-06-11
_journal_date_accepted     2012-07-10
_journal_name_full     'Acta Crystallographica, Section E'
_journal_year     2012
_journal_volume     68
_journal_issue      8
_journal_page_first     m1071
_journal_page_last     m1071
_journal_paper_category     QM
_journal_paper_doi     10.1107/S1600536812031297
_journal_coeditor_code     HY2559
_publ_contact_author_name     'Kai Cao'
_publ_contact_author_address
;
National Food Packaging Products Quality Supervision and Inspection Center
Jiangsu Provincial Supervising and Testing Research Institute
for Products Quality
Nanjing, Jiangsu
People's Republic of China
;
_publ_contact_author_email     'hare1014@163.com'
_publ_contact_author_fax     '86 25 84470263'
_publ_contact_author_phone     '86 25 84470317'
_publ_section_title
;\
Poly[[aqua(\m~2~-4,4'-bipyridine-\k^2^<i>N</i>:<i>N</i>')[\m~3~-3-bromo-2-\
(carboxylatomethyl)benzoato-\k^3^<i>O</i>^1^:<i>O</i>^1'^:<i>O</i>^2^]\
cadmium] monohydrate]
;
loop_
    _publ_author_name
    _publ_author_address
    'Yangmei Liu'
;
National Food Packaging Products Quality Supervision and Inspection Center
Jiangsu Provincial Supervising and Testing Research Institute
for Products Quality
Nanjing 210007, Jiangsu
People's Republic of China
School of Chemistry and Chemical Engineering
Nanjing University
Nanjing 210093, Jiangsu
People's Republic of China
;
    'Kai Cao'
;
National Food Packaging Products Quality Supervision and Inspection Center
Jiangsu Provincial Supervising and Testing Research Institute
for Products Quality
Nanjing 210007, Jiangsu
People's Republic of China
;
    'Fenglin Wang'
;
National Food Packaging Products Quality Supervision and Inspection Center
Jiangsu Provincial Supervising and Testing Research Institute
for Products Quality
Nanjing 210007, Jiangsu
People's Republic of China
;
