# Supplementary material for: Poly[[aqua­(μ2-4,4′-bipyridine-κ2 N:N′)[μ3-3-bromo-2-(carboxyl­atometh­yl)­benzoato-κ3 O 1:O 1′:O 2]cadmium] monohydrate]
Source: Acta Crystallogr Sect E Struct Rep Online. 2012 Jul 14;68(Pt 8):m1071. doi: 10.1107/S1600536812031297 (PMC3414131; doi:10.1107/S1600536812031297)
Supplement: Supplementary file 2 [file e-68-m1071-Isup2.hkl]

# 
# h,k,l, Fc-squared, Fo-squared, sigma(Fo-squared) and status flag 
# 
data_I
_shelx_title ' lym in P2(1)' 
_shelx_refln_list_code          4 
_shelx_F_calc_maximum      187.48 
_exptl_crystal_F_000       552.00 
_reflns_d_resolution_high  0.8107 
 
loop_ 
 _symmetry_equiv_pos_as_xyz 
 'x, y, z' 
 '-x, y+1/2, -z' 
 
_cell_length_a     9.3257 
_cell_length_b     9.1312 
_cell_length_c    11.6516 
_cell_angle_alpha  90.000 
_cell_angle_beta  101.344 
_cell_angle_gamma  90.000 
 
_shelx_F_squared_multiplier     1.000 
 
loop_ 
 _refln_index_h 
 _refln_index_k 
 _refln_index_l 
 _refln_F_squared_calc 
 _refln_F_squared_meas 
 _refln_F_squared_sigma 
 _refln_observed_status 
   1 -11   0      428.97      504.44     31.94 o 
   2 -11   0      279.73      365.00     33.08 o 
   0 -10   0      207.21      283.32     26.46 o 
   1 -10   0      230.78      222.51     21.99 o 
   2 -10   0       86.87       86.54     45.13 o 
   3 -10   0      590.69      550.09     19.97 o 
   4 -10   0      645.86      604.06     19.08 o 
   5 -10   0       25.19       57.65     32.50 o 
   1  -9   0     1682.29     1851.25    125.06 o 
   2  -9   0      865.52      839.88     23.02 o 
   3  -9   0      156.04      122.99      2.70 o 
   4  -9   0       31.95       46.61     40.68 o 
   5  -9   0      555.67      524.90     12.16 o 
   6  -9   0      389.19      441.76     26.07 o 
   0  -8   0     2702.86     2770.29     28.40 o 
   1  -8   0     1165.53     1342.98     65.05 o 
   2  -8   0      573.32      599.99     29.20 o 
   3  -8   0     1036.36     1046.38    172.67 o 
   4  -8   0     1085.44     1033.91     38.33 o 
   5  -8   0      515.22      543.11     20.18 o 
   6  -8   0      294.89      268.78     13.06 o 
   7  -8   0      581.93      618.21     43.82 o 
   1  -7   0      423.46      414.62     10.10 o 
   2  -7   0     2228.20     2254.20     55.70 o 
   3  -7   0     2178.44     2333.19     38.88 o 
   4  -7   0     1282.81     1360.88     53.60 o 
   5  -7   0     1620.01     1798.49    100.20 o 
   6  -7   0      220.76      181.46     46.18 o 
   7  -7   0      130.93      234.10     66.41 o 
   8  -7   0       43.74       87.81     68.26 o 
   0  -6   0     4592.42     4535.05     55.28 o 
   1  -6   0      834.91      830.43     19.70 o 
   2  -6   0     1115.77     1256.29     88.55 o 
   3  -6   0      498.16      500.88     17.15 o 
   4  -6   0     1911.41     1804.26     26.17 o 
   5  -6   0      671.74      595.85     20.85 o 
   6  -6   0      616.70      707.54     79.38 o 
   7  -6   0     2628.54     2547.50     21.07 o 
   8  -6   0      229.49      241.52     46.35 o 
   9  -6   0      146.81      267.47     62.19 o 
   1  -5   0     5459.09     4949.63    120.37 o 
   2  -5   0     2608.10     2586.05     22.35 o 
   3  -5   0     2862.14     2773.56     30.90 o 
   4  -5   0     1730.63     1651.36     31.19 o 
   5  -5   0     2003.77     2386.22     32.53 o 
   6  -5   0     2616.63     2862.00     58.65 o 
   7  -5   0       34.06       64.72     45.34 o 
   8  -5   0      539.59      577.93     21.40 o 
   9  -5   0      839.11      772.42     11.97 o 
  10  -5   0       62.60       61.01     17.02 o 
   0  -4   0     6587.73     6343.56     62.61 o 
   1  -4   0     4529.24     4408.57     75.16 o 
   2  -4   0      348.98      495.20     29.04 o 
   3  -4   0     6986.70     6369.49    157.40 o 
   4  -4   0     7809.25     7532.19     66.08 o 
   5  -4   0      127.29      197.87     39.44 o 
   6  -4   0      953.19     1181.07    109.97 o 
   7  -4   0      933.34      889.98     13.31 o 
   9  -4   0      269.58      273.88     56.80 o 
  10  -4   0      263.39      383.26     74.33 o 
   1  -3   0    16045.44    15377.46    267.25 o 
   2  -3   0     5181.22     4767.93     51.11 o 
   3  -3   0      418.07      493.81     21.39 o 
   4  -3   0      695.58      727.36     18.25 o 
   5  -3   0     3077.06     3010.56     19.55 o 
   6  -3   0     4254.06     4066.71     20.39 o 
   7  -3   0       60.08       67.87      5.48 o 
   8  -3   0     2469.68     2203.51     11.55 o 
   9  -3   0      718.79      679.83     41.12 o 
  10  -3   0       64.11      154.38     36.74 o 
   0  -2   0    30408.99    29326.07    140.48 o 
   1  -2   0     4205.36     4128.38     49.00 o 
   2  -2   0    18396.39    18891.18     41.47 o 
   3  -2   0     5642.21     5328.18    135.05 o 
   4  -2   0     5990.43     5877.04     93.37 o 
   5  -2   0      828.15      931.26     43.45 o 
   6  -2   0      536.61      533.28      8.32 o 
   7  -2   0     1796.91     1878.14     54.01 o 
   8  -2   0     1768.97     1800.20     15.60 o 
   9  -2   0       98.97      196.76     31.58 o 
  10  -2   0      515.09      468.86     14.07 o 
  11  -2   0      516.20      530.90     34.38 o 
   1  -1   0     7445.81     7269.72     50.73 o 
   2  -1   0    27988.73    26041.35     66.66 o 
   3  -1   0      874.84      821.98     25.62 o 
   4  -1   0     4633.68     4402.97     42.47 o 
   5  -1   0     4027.69     4179.82     33.37 o 
   6  -1   0     1610.90     1490.41     29.33 o 
   7  -1   0        0.06       -6.91     36.74 o 
   8  -1   0      874.70      836.98     13.15 o 
   9  -1   0     1270.10     1313.11     68.34 o 
  10  -1   0      454.66      430.14     35.23 o 
  11  -1   0      195.65      326.03     44.76 o 
   2   0   0      919.60      976.19     28.31 o 
   3   0   0     6371.88     6170.97     29.33 o 
   4   0   0     3413.07     3306.44     18.20 o 
   5   0   0      963.90      962.71     56.12 o 
   6   0   0      476.75      494.50     52.42 o 
   8   0   0      555.86      664.05     54.44 o 
   9   0   0      296.78      344.16     51.74 o 
  10   0   0       47.19       93.88     63.03 o 
  11   0   0      140.45      161.29      7.75 o 
   2   1   0    28699.46    27352.88     23.43 o 
   3   1   0     1230.04     1263.55     23.76 o 
   4   1   0     4526.81     4540.33     67.58 o 
   5   1   0     4171.90     4127.24     16.18 o 
   6   1   0     1402.94     1600.97     57.64 o 
   7   1   0        0.08       -0.51      1.01 o 
   8   1   0      727.29      678.55     15.51 o 
   9   1   0     1336.85     1535.24     75.17 o 
  10   1   0      513.07      451.18     37.92 o 
  11   1   0      228.06      221.63     73.99 o 
   2   2   0    18259.89    17732.72     17.19 o 
   3   2   0     5196.91     4950.22      6.91 o 
   5   2   0      869.94      827.20      5.22 o 
   6   2   0      503.45      531.75      9.44 o 
   7   2   0     2089.44     2297.89     41.97 o 
   8   2   0     1715.97     1680.36      8.60 o 
   9   2   0      139.08      164.16      8.09 o 
  10   2   0      503.23      509.16     43.15 o 
  11   2   0      480.38      455.90     17.53 o 
   3   3   0      505.45      559.39     14.16 o 
   4   3   0      833.05      926.47     71.63 o 
   5   3   0     3192.40     3128.29     75.00 o 
   6   3   0     3965.85     3663.92     17.02 o 
   7   3   0       67.13      203.09     73.48 o 
   8   3   0     2541.33     2431.21     41.12 o 
   9   3   0      724.89      679.39     34.38 o 
  10   3   0       88.52      151.69     36.24 o 
   4   4   0     7930.48     7441.26      5.39 o 
   5   4   0      116.22      116.46     19.05 o 
   6   4   0     1060.03     1197.15     16.85 o 
   7   4   0      793.22      819.11     82.42 o 
   8   4   0     1356.99     1340.24      7.58 o 
   9   4   0      245.33      275.56     43.15 o 
  10   4   0      264.89      248.43      2.53 o 
   3   5   0     2591.91     2547.84     30.84 o 
   4   5   0     1432.49     1721.48     43.15 o 
   5   5   0     1907.54     1814.68      2.19 o 
   6   5   0     2915.42     2842.61     50.39 o 
   7   5   0       37.35       62.70     48.37 o 
   8   5   0      647.14      632.53      6.40 o 
   9   5   0      779.31      720.51     12.64 o 
  10   5   0       51.08       56.97     58.82 o 
   4   6   0     2061.23     2124.29     17.36 o 
   5   6   0      570.91      647.20     60.00 o 
   6   6   0      679.45      740.23     54.10 o 
   7   6   0     2524.46     2571.60     46.69 o 
   8   6   0      237.17      304.72     44.16 o 
   9   6   0      142.12      129.61     19.05 o 
   4   7   0     1459.66     1438.84      6.07 o 
   5   7   0     1628.15     1575.69     52.58 o 
   6   7   0      216.76      336.58     67.08 o 
   7   7   0      141.65      220.11     37.58 o 
   8   7   0       31.85       65.06     50.23 o 
   4   8   0      966.97      988.49     71.46 o 
   5   8   0      511.16      502.42     40.62 o 
   6   8   0      293.00      328.15     52.75 o 
   7   8   0      640.37      574.05     56.63 o 
   3   9   0      220.54      262.08     42.47 o 
   4   9   0       54.98       71.12     56.46 o 
   5   9   0      603.09      619.05     46.69 o 
   6   9   0      344.28      467.53     64.38 o 
   3  10   0      563.74      591.92     57.98 o 
   4  10   0      602.18      632.37     35.23 o 
   5  10   0       28.58       74.50     77.70 o 
  -2 -11   1      453.70      471.84     33.28 o 
  -1 -11   1      164.31      226.55     24.61 o 
   0 -11   1       25.13       21.39     50.30 o 
   1 -11   1      105.59      146.71     66.74 o 
   2 -11   1      112.74      126.55      8.81 o 
  -5 -10   1      104.86      131.88     20.44 o 
  -4 -10   1      274.32      275.16     34.89 o 
  -3 -10   1        8.58       -1.51     26.80 o 
  -2 -10   1      179.16      197.96     33.20 o 
  -1 -10   1       46.02       70.69     27.79 o 
   0 -10   1      358.10      385.84     48.96 o 
   1 -10   1      491.85      457.24     35.68 o 
   2 -10   1      186.20      207.68     16.32 o 
   3 -10   1      132.54      232.80     40.11 o 
   4 -10   1       33.33      169.80     42.32 o 
  -6  -9   1      133.50      179.72     22.97 o 
  -5  -9   1      208.52      231.87     15.26 o 
  -4  -9   1      478.69      410.41     44.49 o 
  -3  -9   1       94.09       83.88      7.63 o 
  -2  -9   1      792.16      766.21     38.21 o 
  -1  -9   1      571.51      505.71      6.67 o 
   0  -9   1      292.22      367.39     30.51 o 
   1  -9   1      144.57      176.84     23.73 o 
   2  -9   1      380.21      401.12     16.42 o 
   3  -9   1      663.56      604.67     24.64 o 
   4  -9   1      237.37      245.36      8.20 o 
   5  -9   1      813.95      814.91     49.49 o 
   6  -9   1       98.09      145.95     46.01 o 
  -8  -8   1      128.48      222.64     46.52 o 
  -7  -8   1      407.88      387.98     19.17 o 
  -6  -8   1      281.01      395.72     44.27 o 
  -5  -8   1      137.95      141.76     51.90 o 
  -4  -8   1      753.11      719.95      9.35 o 
  -3  -8   1      788.94      699.23     41.57 o 
  -2  -8   1      305.43      289.70     56.69 o 
  -1  -8   1     1084.40     1018.96    119.65 o 
   0  -8   1      938.18      745.98     15.67 o 
   1  -8   1      679.62      656.40     18.32 o 
   2  -8   1      284.54      269.94     18.92 o 
   3  -8   1      911.88      842.34     30.77 o 
   4  -8   1      811.03      748.65     17.28 o 
   5  -8   1       14.98        4.38      2.45 o 
   6  -8   1      367.30      342.79     54.94 o 
  -8  -7   1      480.37      483.71     16.52 o 
  -7  -7   1       87.87       92.87     27.81 o 
  -6  -7   1      841.13      748.88     48.51 o 
  -5  -7   1      620.67      608.00     26.05 o 
  -4  -7   1       27.86       37.27     20.65 o 
  -3  -7   1      316.85      414.15     42.49 o 
  -2  -7   1        9.03       -2.45      4.90 o 
  -1  -7   1     1657.54     1561.40    166.26 o 
   0  -7   1      826.70      828.10     39.64 o 
   1  -7   1     2392.69     2481.25    116.97 o 
   2  -7   1     1661.48     1457.15     18.54 o 
   3  -7   1      339.78      401.34     43.14 o 
   4  -7   1       74.98       58.11     36.08 o 
   5  -7   1      153.72      211.10     22.52 o 
   6  -7   1      502.67      570.68     74.33 o 
   7  -7   1      176.77      170.90     29.49 o 
   8  -7   1      455.08      536.80     68.76 o 
  -9  -6   1      177.77      270.51     47.36 o 
  -8  -6   1      400.25      468.71     83.93 o 
  -7  -6   1      317.67      357.64     33.03 o 
  -6  -6   1      380.76      350.49     22.78 o 
  -5  -6   1      213.75      204.36     11.14 o 
  -4  -6   1      587.22      619.32     32.54 o 
  -3  -6   1     2633.19     2616.85    101.96 o 
  -2  -6   1      218.92      205.47      8.48 o 
  -1  -6   1     2442.06     2628.47     64.06 o 
   0  -6   1      785.94      890.85     32.58 o 
   1  -6   1       35.41       37.42      5.89 o 
   2  -6   1      404.05      412.06     17.91 o 
   3  -6   1     1086.62     1031.27     59.16 o 
   4  -6   1     3041.80     2974.37     91.94 o 
   5  -6   1       50.52       64.28     23.98 o 
   6  -6   1      499.15      500.90     62.19 o 
   7  -6   1      500.74      549.95     48.88 o 
   8  -6   1       35.67       58.65     36.91 o 
   9  -6   1       25.26       19.21     38.76 o 
 -10  -5   1        3.39        2.70      5.06 o 
  -9  -5   1      429.31      517.42     82.92 o 
  -8  -5   1      817.27      744.28     17.70 o 
  -7  -5   1      186.23      197.06     23.97 o 
  -6  -5   1      669.80      659.74     46.36 o 
  -5  -5   1     1875.95     1846.86     12.60 o 
  -4  -5   1     3223.69     2921.73     68.91 o 
  -3  -5   1      512.96      527.91     30.56 o 
  -2  -5   1     3862.67     3830.60     26.58 o 
  -1  -5   1     1452.50     1554.17     76.81 o 
   0  -5   1      388.96      405.16     35.67 o 
   1  -5   1     5300.43     4922.94     71.71 o 
   2  -5   1     3406.55     3470.03     99.76 o 
   3  -5   1      592.28      560.07     26.90 o 
   4  -5   1      117.46      133.48     24.47 o 
   5  -5   1     2668.63     2670.03     14.33 o 
   6  -5   1      490.07      434.67     41.80 o 
   7  -5   1      300.44      326.80     50.39 o 
   8  -5   1      670.32      729.45     46.69 o 
   9  -5   1      292.47      285.85     75.67 o 
 -10  -4   1       91.15      101.80     22.75 o 
  -9  -4   1      314.97      336.24     13.11 o 
  -8  -4   1       38.85       42.85     21.57 o 
  -7  -4   1     1054.49     1014.41     39.86 o 
  -6  -4   1     1962.82     1813.85     24.94 o 
  -5  -4   1      701.57      739.76     27.39 o 
  -4  -4   1     2441.59     2659.99     32.50 o 
  -3  -4   1     1798.24     1856.61     27.02 o 
  -2  -4   1      618.68      620.32     24.35 o 
  -1  -4   1      828.15     1083.73     57.51 o 
   0  -4   1    13731.46    13323.93    333.81 o 
   1  -4   1     2776.51     2821.82     67.55 o 
   2  -4   1     1505.39     1662.42     19.88 o 
   3  -4   1     5216.02     4853.76     70.47 o 
   4  -4   1      518.37      492.12     11.01 o 
   5  -4   1      446.55      553.38     47.01 o 
   6  -4   1      842.57      796.28     30.74 o 
   7  -4   1     2310.58     2292.83     12.30 o 
   8  -4   1      286.79      364.89     83.76 o 
   9  -4   1      123.04      105.17      5.22 o 
  10  -4   1      188.80      183.37      3.88 o 
 -11  -3   1      548.33      473.94     12.30 o 
 -10  -3   1       89.64      124.55     29.04 o 
  -9  -3   1      719.94      644.33     36.46 o 
  -8  -3   1      798.70      711.37     43.74 o 
  -7  -3   1       88.42      112.54     21.32 o 
  -6  -3   1       69.65      120.69     29.24 o 
  -5  -3   1     2207.79     2030.57     40.70 o 
  -4  -3   1     8314.64     8053.67     35.01 o 
  -3  -3   1      636.95      640.95     16.73 o 
  -2  -3   1     7567.74     6896.87     23.27 o 
  -1  -3   1     1836.51     1708.25      5.01 o 
   0  -3   1     5699.06     5380.75    103.05 o 
   1  -3   1      700.75      635.67      3.49 o 
   2  -3   1     1542.93     1616.08     80.78 o 
   3  -3   1     4680.35     4398.71    114.26 o 
   4  -3   1     1315.62     1359.15     87.98 o 
   5  -3   1     5795.28     5324.21      7.58 o 
   6  -3   1       91.67      122.07     24.38 o 
   7  -3   1      838.36      809.61     17.61 o 
   8  -3   1      130.39      197.38     36.72 o 
   9  -3   1      508.78      588.88     69.61 o 
  10  -3   1      212.47      186.24      0.34 o 
 -11  -2   1      254.63      222.47      9.86 o 
 -10  -2   1      392.04      450.54     44.68 o 
  -9  -2   1      256.93      305.11     46.10 o 
  -8  -2   1      313.01      300.35     18.02 o 
  -7  -2   1     1286.78     1463.35     80.56 o 
  -6  -2   1     1362.76     1265.21     81.57 o 
  -5  -2   1      978.96     1006.59     33.37 o 
  -4  -2   1     4113.21     4068.86     26.80 o 
  -3  -2   1     1003.14      995.47     70.62 o 
  -2  -2   1      284.12      305.57     36.04 o 
  -1  -2   1     8803.30     8346.90     44.06 o 
   0  -2   1     6843.10     6825.08     72.47 o 
   1  -2   1     1015.73     1057.41     66.39 o 
   2  -2   1     5356.26     5040.99     59.77 o 
   3  -2   1     4052.77     3937.69    167.78 o 
   4  -2   1     3606.29     3452.83     13.84 o 
   5  -2   1      727.76      679.78     18.87 o 
   6  -2   1      917.98      842.27     12.72 o 
   7  -2   1     2225.41     2280.72    108.88 o 
   8  -2   1      983.10     1013.04     41.64 o 
   9  -2   1      716.54      656.21     38.43 o 
  10  -2   1      273.04      297.48     21.91 o 
 -11  -1   1      173.05      161.95     23.60 o 
 -10  -1   1       43.38       31.58     15.69 o 
  -9  -1   1      263.13      269.33      5.06 o 
  -8  -1   1     1046.86      970.63     23.60 o 
  -7  -1   1      459.42      543.71     50.90 o 
  -6  -1   1     1772.77     1685.75      3.54 o 
  -4  -1   1     1813.04     1886.31     55.79 o 
  -3  -1   1       82.99      160.62     56.97 o 
  -2  -1   1     6624.10     6302.24     35.92 o 
  -1  -1   1     1714.58     1708.57    174.87 o 
   0  -1   1     3625.64     3362.82     43.64 o 
   1  -1   1     4979.81     4848.32     90.00 o 
   2  -1   1     4013.98     4073.06     29.66 o 
   3  -1   1     3969.97     3713.30    127.84 o 
   4  -1   1      691.28      839.67     34.72 o 
   5  -1   1     1255.32     1208.78     63.20 o 
   6  -1   1     1988.93     2158.17     46.69 o 
   7  -1   1       85.68      101.12     34.21 o 
   8  -1   1     2412.79     2429.32     35.19 o 
   9  -1   1      927.18      888.49     14.29 o 
  10  -1   1      290.12      249.86     46.77 o 
  11  -1   1       70.81       75.51     70.96 o 
 -11   0   1      105.15      207.14     74.50 o 
 -10   0   1      541.61      581.80     69.61 o 
  -9   0   1       33.95       43.32     24.78 o 
  -8   0   1     1368.63     1665.69     54.44 o 
  -7   0   1       86.81      216.07     54.44 o 
  -6   0   1      338.77      444.78     76.01 o 
  -5   0   1      415.05      513.21     57.98 o 
  -4   0   1     4439.80     4434.49     19.38 o 
  -2   0   1      555.25      667.93     66.41 o 
  -1   0   1     6765.77     6377.39    183.20 o 
   0   0   1    11277.88    10845.12     32.02 o 
   1   0   1      138.71      157.75     24.44 o 
   2   0   1     2529.50     2499.80     19.05 o 
   3   0   1     3161.39     3152.39     50.23 o 
   5   0   1       11.48       22.42     15.17 o 
   6   0   1     3914.55     3718.86     46.01 o 
   7   0   1      703.93      790.29     81.57 o 
   8   0   1      121.63      139.21      5.22 o 
   9   0   1       16.04        8.76     18.88 o 
  10   0   1       66.12      101.63     53.43 o 
  11   0   1      619.77      552.20     74.92 o 
 -11   1   1      136.95      177.64     80.23 o 
 -10   1   1       42.59       20.22     30.17 o 
  -9   1   1      221.44      249.78     62.87 o 
  -8   1   1     1069.12      969.11     15.67 o 
  -7   1   1      414.40      538.66     83.43 o 
  -6   1   1     2066.97     2125.98     21.91 o 
  -5   1   1     4717.88     4609.60     30.51 o 
  -4   1   1     1355.84     1400.75     69.27 o 
  -3   1   1       91.39      194.16     53.43 o 
  -2   1   1     6262.08     6034.62      7.75 o 
  -1   1   1     1753.75     1688.95     32.70 o 
   2   1   1     3890.53     3860.60     10.96 o 
   3   1   1     3417.82     3439.59     24.27 o 
   4   1   1      683.94      769.39     52.25 o 
   5   1   1     1012.95      956.98      9.61 o 
   6   1   1     2151.11     2075.58     14.33 o 
   7   1   1       49.90       45.34      3.88 o 
   8   1   1     2557.08     2453.79     18.20 o 
   9   1   1      956.48      898.49     34.72 o 
  10   1   1      261.78      331.01     34.72 o 
  11   1   1       70.71       57.98      7.08 o 
 -11   2   1      234.92      236.46     52.25 o 
 -10   2   1      451.21      482.36     79.55 o 
  -9   2   1      242.02      246.91     35.39 o 
  -8   2   1      409.31      380.40     66.74 o 
  -7   2   1     1220.67     1615.97     81.91 o 
  -6   2   1     1280.77     1267.77     40.11 o 
  -5   2   1     1065.47     1064.34     28.31 o 
  -4   2   1     4058.65     4073.47     51.57 o 
  -3   2   1     1415.72     1932.49     77.36 o 
  -2   2   1      239.92      261.07      7.08 o 
  -1   2   1     8898.76     8417.79     62.19 o 
   3   2   1     3833.30     3573.58     20.90 o 
   4   2   1     3954.21     3714.82     25.11 o 
   5   2   1      634.94      605.23     56.97 o 
   6   2   1     1065.01     1381.70     78.54 o 
   7   2   1     1997.96     1836.59     41.46 o 
   8   2   1      965.24      920.40     82.59 o 
   9   2   1      634.36      642.65     28.15 o 
  10   2   1      252.80      347.36     42.47 o 
 -11   3   1      550.49      496.19     11.80 o 
 -10   3   1       82.80       99.27     12.47 o 
  -9   3   1      633.76      681.24     73.65 o 
  -8   3   1      841.87      848.10     80.39 o 
  -7   3   1       93.85       93.88     58.99 o 
  -6   3   1      112.81      175.96     66.41 o 
  -5   3   1     2275.24     2277.83     44.83 o 
  -4   3   1     8219.50     7853.34     43.82 o 
  -3   3   1      582.70      628.49     76.18 o 
  -2   3   1     7560.27     7089.68     17.87 o 
   4   3   1     1439.40     1610.07     35.73 o 
   5   3   1     5368.26     5023.03     35.39 o 
   6   3   1      107.04      109.89      3.03 o 
   7   3   1      872.14      860.40     21.57 o 
   8   3   1      157.02      134.83      1.35 o 
   9   3   1      525.17      473.94      4.04 o 
  10   3   1      248.92      295.96     60.34 o 
 -10   4   1       69.93       94.05     24.44 o 
  -9   4   1      326.75      324.10     13.15 o 
  -8   4   1       19.31       10.79     46.69 o 
  -7   4   1     1177.64     1434.45     73.82 o 
  -6   4   1     2076.28     2373.73     62.53 o 
  -5   4   1      649.88      724.56     83.76 o 
  -4   4   1     2548.09     2385.53     33.54 o 
  -3   4   1     1489.41     1707.83     39.94 o 
  -2   4   1      677.62      659.50      4.72 o 
   4   4   1      364.48      448.83     76.85 o 
   5   4   1      453.42      498.04     50.56 o 
   6   4   1      787.27      719.67     21.74 o 
   7   4   1     2210.85     2099.69     21.57 o 
   8   4   1      343.56      328.99     38.93 o 
   9   4   1      157.59      248.09     59.33 o 
  10   4   1      184.47      271.86     41.29 o 
 -10   5   1        2.39       -1.35     12.30 o 
  -9   5   1      485.33      540.34     53.43 o 
  -8   5   1      754.76      782.37     81.41 o 
  -7   5   1      110.27      166.69     64.21 o 
  -6   5   1      629.05      698.94     43.32 o 
  -5   5   1     1827.49     1690.13     58.65 o 
  -4   5   1     3476.86     3349.42     38.26 o 
  -3   5   1      533.15      499.89     20.73 o 
   4   5   1      121.63      122.70     51.24 o 
   5   5   1     2818.66     2728.68     33.54 o 
   6   5   1      533.36      543.38     50.90 o 
   7   5   1      281.33      301.52     18.54 o 
   8   5   1      587.27      544.22     35.90 o 
   9   5   1      284.23      300.51     17.53 o 
  -9   6   1      193.20      192.81     26.97 o 
  -8   6   1      414.76      475.45     63.88 o 
  -7   6   1      376.51      350.06     37.08 o 
  -6   6   1      414.09      418.49     11.29 o 
  -5   6   1      196.23      198.04      1.69 o 
  -4   6   1      557.54      563.77     42.14 o 
  -3   6   1     2643.66     2980.31     81.41 o 
   4   6   1     2985.49     2930.76     20.39 o 
   5   6   1       47.41       53.93     20.90 o 
   7   6   1      547.38      473.26      3.03 o 
   8   6   1       34.76       26.29      7.42 o 
   9   6   1       12.53       11.97     82.92 o 
  -8   7   1      488.09      544.22     79.21 o 
  -7   7   1       87.03       97.25     33.20 o 
  -6   7   1      825.07      771.24     53.76 o 
  -5   7   1      659.23      652.25     23.43 o 
  -4   7   1        6.14       -0.42      0.84 o 
  -3   7   1      325.43      369.78     32.02 o 
   4   7   1       78.46      107.19     77.36 o 
   5   7   1      125.41      239.83     54.61 o 
   6   7   1      476.67      554.16     75.67 o 
   7   7   1      177.68      160.45     36.57 o 
   8   7   1      495.98      494.84     23.43 o 
  -8   8   1      151.48      127.08      2.02 o 
  -7   8   1      374.40      464.33     64.55 o 
  -6   8   1      275.36      286.35     36.40 o 
  -5   8   1      157.11      213.37     16.85 o 
  -4   8   1      695.20      641.30     53.09 o 
  -3   8   1      895.26      873.21     59.66 o 
   4   8   1      901.62      818.60      4.72 o 
   5   8   1       15.79       10.28     46.18 o 
   6   8   1      396.33      514.39     80.06 o 
   7   8   1      327.72      392.87     66.07 o 
  -6   9   1      178.02      195.51     15.34 o 
  -5   9   1      232.59      238.65     78.54 o 
  -4   9   1      455.50      385.29     26.63 o 
  -3   9   1       95.10       99.10     51.24 o 
   4   9   1      225.32      273.54     32.02 o 
   5   9   1      745.82      681.41     10.79 o 
   6   9   1      114.95      224.67     60.17 o 
  -5  10   1       90.18       76.85     29.16 o 
  -4  10   1      293.66      287.87      6.40 o 
   4  10   1       42.96       38.26     43.48 o 
  -2 -11   2       36.52       28.00     17.70 o 
  -1 -11   2      155.81      188.19     32.04 o 
   0 -11   2       70.08       45.56     10.96 o 
   1 -11   2      101.75      159.08     36.91 o 
  -5 -10   2      100.01      241.86     58.65 o 
  -4 -10   2        9.90       -5.90     26.97 o 
  -3 -10   2      418.43      405.73     69.19 o 
  -2 -10   2      122.97      126.42     15.30 o 
  -1 -10   2      359.58      423.72     19.60 o 
   0 -10   2      202.32      286.00     20.78 o 
   1 -10   2       47.68       57.44     34.40 o 
   2 -10   2       12.95        3.23     18.32 o 
   3 -10   2        5.94       -2.51     16.24 o 
   4 -10   2      505.15      487.70     27.81 o 
  -6  -9   2       42.81       63.03     79.89 o 
  -5  -9   2      704.61      701.64     75.84 o 
  -4  -9   2      295.49      291.24     28.31 o 
  -3  -9   2      310.26      318.71     72.22 o 
  -2  -9   2      218.38      247.87     42.64 o 
  -1  -9   2      418.14      373.73     21.63 o 
   0  -9   2      166.75      234.37     28.07 o 
   1  -9   2      308.58      364.16     24.33 o 
   2  -9   2     1003.95      968.97     22.68 o 
   3  -9   2       67.05       87.97     35.83 o 
   4  -9   2      188.78      291.77     40.14 o 
   5  -9   2      167.48      216.52     28.31 o 
   6  -9   2      165.08      262.08     51.91 o 
  -7  -8   2      461.40      484.56     28.65 o 
  -6  -8   2      550.94      607.21     29.04 o 
  -5  -8   2       56.36       41.07      5.98 o 
  -4  -8   2      576.24      508.17     15.73 o 
  -3  -8   2      876.29      849.09     22.17 o 
  -2  -8   2      236.23      277.82     21.72 o 
  -1  -8   2      158.44      158.47     30.14 o 
   0  -8   2     1549.22     1603.59     30.81 o 
   1  -8   2     1187.20     1114.68     63.81 o 
   2  -8   2      125.69      154.51     31.29 o 
   3  -8   2      881.40      797.71     51.44 o 
   4  -8   2      376.66      352.78     23.87 o 
   5  -8   2        2.81        5.54     10.78 o 
   6  -8   2      104.04       94.05     49.55 o 
   7  -8   2      384.45      396.91     83.43 o 
  -7  -7   2      161.11      135.60      5.48 o 
  -6  -7   2      181.10      200.05     19.16 o 
  -5  -7   2      103.87      215.56     26.93 o 
  -4  -7   2      837.58      791.81     33.85 o 
  -3  -7   2        4.84       12.68     23.86 o 
  -2  -7   2     1969.39     1959.99     92.47 o 
  -1  -7   2     1598.58     1480.59     44.53 o 
   0  -7   2      315.74      319.40     34.36 o 
   1  -7   2      357.43      369.17     27.12 o 
   2  -7   2       52.81      120.85     30.38 o 
   3  -7   2      990.68      839.62     15.74 o 
   4  -7   2      110.17      102.83     17.50 o 
   5  -7   2     1209.51     1196.53     42.11 o 
   6  -7   2      553.61      529.05     35.06 o 
   7  -7   2       22.12       27.47     22.08 o 
   8  -7   2      167.71      191.80     18.37 o 
  -8  -6   2       85.79      114.10     46.18 o 
  -7  -6   2      342.31      298.79     66.66 o 
  -6  -6   2     1153.55     1070.41    135.42 o 
  -5  -6   2       32.34       43.50     20.43 o 
  -4  -6   2     2147.86     2156.74     59.57 o 
  -3  -6   2      421.86      424.65     20.72 o 
  -2  -6   2       67.16      173.34     53.45 o 
  -1  -6   2      569.90      493.38     36.57 o 
   0  -6   2     1203.98     1191.75     47.93 o 
   1  -6   2     2197.64     2456.23     26.08 o 
   2  -6   2      114.21      132.67     42.02 o 
   3  -6   2     1984.98     2294.17     29.82 o 
   4  -6   2      617.16      624.22     18.33 o 
   5  -6   2       64.97       70.62     61.18 o 
   6  -6   2       49.13       52.75     43.48 o 
   7  -6   2      646.99      684.28     59.33 o 
   8  -6   2      538.93      484.72     57.30 o 
   9  -6   2      210.04      244.22     27.30 o 
  -9  -5   2      266.35      237.65     13.77 o 
  -8  -5   2      619.85      571.02     12.56 o 
  -7  -5   2      482.05      540.17     38.61 o 
  -6  -5   2      157.16      219.42     17.01 o 
  -5  -5   2     2352.76     2309.21    152.06 o 
  -4  -5   2      732.01      741.64     29.93 o 
  -3  -5   2      384.39      415.69     19.08 o 
  -2  -5   2     3046.82     3029.92     22.91 o 
  -1  -5   2     3617.13     3329.01     35.85 o 
   0  -5   2     2093.95     2049.60     67.22 o 
   1  -5   2     1431.28     1327.02     27.70 o 
   2  -5   2     2893.75     2802.54     48.30 o 
   3  -5   2     1024.38     1004.22     16.71 o 
   4  -5   2      482.00      440.60     14.59 o 
   5  -5   2     1637.16     1889.51     51.24 o 
   6  -5   2      663.90      593.94     16.01 o 
   7  -5   2      121.34      154.38     16.52 o 
   8  -5   2      447.99      447.48     23.93 o 
   9  -5   2      373.80      366.58     45.17 o 
 -10  -4   2      387.59      353.75      4.47 o 
  -9  -4   2      107.94      139.96     14.33 o 
  -8  -4   2      416.53      456.63     36.75 o 
  -7  -4   2      448.56      406.96     66.41 o 
  -6  -4   2      271.70      255.24     34.30 o 
  -5  -4   2      147.94      236.27     19.54 o 
  -4  -4   2      855.99      793.81     25.03 o 
  -3  -4   2     6153.83     5621.51    109.43 o 
  -2  -4   2     2712.99     2412.41      6.72 o 
  -1  -4   2     5915.68     5413.73     27.97 o 
   0  -4   2     6283.32     5896.82     64.30 o 
   1  -4   2      479.64      460.61      9.69 o 
   2  -4   2      532.64      535.99     35.95 o 
   3  -4   2     1986.97     2049.86     41.94 o 
   4  -4   2     3967.20     3624.88    146.04 o 
   5  -4   2      939.62      877.26     11.63 o 
   6  -4   2     1387.26     1537.60     81.07 o 
   7  -4   2      959.04     1008.04     60.67 o 
   8  -4   2       37.48       36.07     10.45 o 
   9  -4   2      120.36       95.39     11.12 o 
  10  -4   2       57.54       83.60     60.00 o 
 -11  -3   2       39.29       43.93     19.76 o 
 -10  -3   2      107.13      110.89     42.62 o 
  -9  -3   2      171.75      222.63     47.78 o 
  -8  -3   2      680.31      660.97     18.01 o 
  -7  -3   2      960.97      919.04     26.04 o 
  -6  -3   2      901.54      820.09     28.75 o 
  -5  -3   2     5925.88     5414.83     32.43 o 
  -4  -3   2      520.63      516.64     42.49 o 
  -3  -3   2     3265.82     3364.73     80.67 o 
  -2  -3   2      243.11      335.41     38.00 o 
  -1  -3   2     4735.23     4492.73    181.45 o 
   0  -3   2     5182.72     4961.68    119.74 o 
   1  -3   2     3392.48     3063.60    109.34 o 
   2  -3   2     4863.03     4587.17    104.22 o 
   3  -3   2     1470.46     1382.09     23.43 o 
   4  -3   2     4882.47     4669.43     28.31 o 
   5  -3   2      329.01      374.43     24.10 o 
   6  -3   2      359.06      407.21     30.80 o 
   7  -3   2      405.30      471.24     30.34 o 
   8  -3   2      530.03      576.07     56.63 o 
   9  -3   2      903.86      794.84      8.09 o 
  10  -3   2       59.81       57.98     60.00 o 
 -11  -2   2      118.30      162.08     41.97 o 
 -10  -2   2      607.60      575.95     13.90 o 
  -9  -2   2      605.66      593.52     27.89 o 
  -8  -2   2      869.46      833.07     26.80 o 
  -7  -2   2     1224.14     1216.83    142.84 o 
  -6  -2   2     1149.81     1119.75     26.04 o 
  -5  -2   2      841.76      758.14     49.89 o 
  -4  -2   2     3735.75     3555.82     28.22 o 
  -3  -2   2     3732.65     3677.79     30.75 o 
  -2  -2   2     1523.60     1531.62     36.22 o 
  -1  -2   2      698.61      810.71     23.62 o 
   0  -2   2     2218.96     2378.60     61.70 o 
   1  -2   2     2159.46     2147.94     28.79 o 
   2  -2   2      148.51      197.49     23.37 o 
   3  -2   2     4586.45     4374.21     22.46 o 
   4  -2   2     4877.13     4882.88     44.61 o 
   5  -2   2     1699.79     1554.87     14.26 o 
   6  -2   2     1405.33     1574.21    120.25 o 
   7  -2   2     1157.20     1076.80     39.27 o 
   8  -2   2      388.33      425.59     38.66 o 
   9  -2   2       13.67       -0.17     23.43 o 
  10  -2   2      403.00      340.79     22.75 o 
 -11  -1   2      235.37      260.82     10.18 o 
 -10  -1   2      145.25      211.59     28.24 o 
  -9  -1   2     1034.29      943.83     40.79 o 
  -8  -1   2     2020.88     2034.12     31.85 o 
  -7  -1   2      187.70      285.68     55.79 o 
  -6  -1   2      605.05      683.43     57.47 o 
  -5  -1   2     3396.95     3096.61     76.01 o 
  -4  -1   2     4280.25     3989.03     12.13 o 
  -3  -1   2      431.70      397.65     51.57 o 
  -2  -1   2     3744.30     3486.97     68.50 o 
  -1  -1   2     4582.87     4324.08     34.33 o 
   0  -1   2      946.29      948.05     21.15 o 
   1  -1   2     1114.57     1341.04     42.22 o 
   2  -1   2     3560.94     3605.99     40.27 o 
   3  -1   2     4943.47     4698.07    154.30 o 
   4  -1   2      663.46      660.05     10.05 o 
   5  -1   2     3247.91     3375.16     47.78 o 
   6  -1   2     1382.86     1530.97     49.21 o 
   7  -1   2      707.94      796.28     41.06 o 
   8  -1   2      512.57      555.14     30.85 o 
   9  -1   2      201.67      227.77     47.01 o 
  10  -1   2      166.71      281.97     78.71 o 
 -11   0   2      408.24      462.65     24.61 o 
 -10   0   2       57.40       66.57     46.18 o 
  -9   0   2      330.08      278.94     59.83 o 
  -8   0   2        3.69        3.37     66.07 o 
  -7   0   2     1196.65     1649.01     81.57 o 
  -6   0   2     5757.80     5370.40     43.15 o 
  -5   0   2      805.78     1009.73     58.65 o 
  -3   0   2     1548.27     1799.35     54.78 o 
  -2   0   2        2.91        0.18     51.90 o 
  -1   0   2      560.66      477.54     34.30 o 
   0   0   2     5193.24     4764.76     52.97 o 
   1   0   2    12820.03    13389.08     55.79 o 
   2   0   2     3814.18     3558.91     27.98 o 
   3   0   2    17319.29    15869.67     60.00 o 
   4   0   2     2904.40     2802.50      2.02 o 
   5   0   2      184.40      359.50     78.20 o 
   6   0   2        4.22       -4.55     37.75 o 
   7   0   2      317.39      413.09     52.25 o 
   8   0   2     1607.28     2026.03     83.09 o 
   9   0   2       37.41       54.10     63.54 o 
  10   0   2      459.16      493.32     42.14 o 
 -11   1   2      247.56      368.43     72.98 o 
 -10   1   2      125.97      118.99     49.21 o 
  -9   1   2     1105.14     1135.12     68.43 o 
  -8   1   2     2088.23     2139.29     32.02 o 
  -7   1   2      175.52      190.11      5.22 o 
  -6   1   2      611.42      578.10     50.23 o 
  -5   1   2     2944.29     2841.77     22.58 o 
  -4   1   2     4299.77     4262.57     49.21 o 
  -3   1   2      282.40      336.58     64.89 o 
  -2   1   2     3919.75     3849.84     34.14 o 
  -1   1   2     4796.21     4623.98    139.22 o 
   0   1   2      899.01      969.45     65.90 o 
   3   1   2     5332.65     5111.85     74.50 o 
   4   1   2      479.29      531.07     56.97 o 
   5   1   2     3558.46     3328.18      8.09 o 
   6   1   2     1466.38     1452.99     22.25 o 
   7   1   2      581.72      627.98     50.56 o 
   8   1   2      488.49      501.58     17.53 o 
   9   1   2      162.88      146.97     78.71 o 
  10   1   2      173.87      289.05     51.24 o 
 -11   2   2      155.09      157.42     79.89 o 
 -10   2   2      541.59      565.12     80.56 o 
  -9   2   2      557.39      549.44     40.79 o 
  -8   2   2      831.71      764.00      9.10 o 
  -7   2   2     1133.74     1135.12     82.25 o 
  -6   2   2     1306.42     1341.92     17.36 o 
  -5   2   2      885.44      843.21     10.11 o 
  -4   2   2     4054.46     3979.76     48.54 o 
  -3   2   2     3519.68     3523.35     15.51 o 
  -2   2   2     1650.15     1618.50     70.28 o 
  -1   2   2      659.99      715.19     37.25 o 
   0   2   2     2035.45     2201.95     31.03 o 
   4   2   2     4618.26     4602.69     48.20 o 
   5   2   2     1594.72     1684.06     69.78 o 
   6   2   2     1269.90     1239.62     54.10 o 
   7   2   2     1118.66     1597.60     83.26 o 
   8   2   2      476.25      413.26      3.88 o 
   9   2   2       16.00        9.94     37.75 o 
  10   2   2      451.01      562.42     80.56 o 
 -11   3   2       45.23       55.79     27.14 o 
 -10   3   2      112.63      198.88     33.37 o 
  -9   3   2      200.71      176.13     24.94 o 
  -8   3   2      672.89      582.98      1.69 o 
  -7   3   2     1037.07      952.93      3.20 o 
  -6   3   2      829.43      813.72     63.54 o 
  -5   3   2     5670.95     5339.05     25.28 o 
  -4   3   2      576.47      553.83     34.05 o 
  -3   3   2     2949.59     3060.20     55.45 o 
  -2   3   2      340.35      446.47     60.00 o 
   0   3   2     4733.72     4950.90     78.71 o 
   1   3   2     3496.16     3381.61     15.17 o 
   4   3   2     5032.66     4832.41     50.56 o 
   5   3   2      414.51      515.90     78.71 o 
   6   3   2      387.72      380.40     10.96 o 
   7   3   2      346.76      419.33     41.12 o 
   8   3   2      522.15      500.23     25.96 o 
   9   3   2      822.31      761.30     81.41 o 
  10   3   2       69.80       58.82     18.03 o 
 -10   4   2      388.18      434.84     23.26 o 
  -9   4   2      132.73      142.25      7.75 o 
  -8   4   2      421.17      354.44     45.84 o 
  -7   4   2      447.28      441.41     11.80 o 
  -6   4   2      221.07      243.71     43.65 o 
  -5   4   2      189.12      322.76     83.09 o 
  -4   4   2      676.41      725.74     51.41 o 
  -2   4   2     2922.75     2922.33     54.78 o 
  -1   4   2     5784.31     5364.50     70.45 o 
   4   4   2     4084.64     4235.78     67.42 o 
   5   4   2      967.40      965.40     30.67 o 
   6   4   2     1447.87     1446.08     20.73 o 
   7   4   2      910.77      968.10     68.93 o 
   8   4   2       17.48       45.84     38.93 o 
   9   4   2      112.59      123.71     84.10 o 
  10   4   2       47.81       61.52     64.55 o 
 -10   5   2       28.38       24.27     14.16 o 
  -9   5   2      225.90      324.44     58.99 o 
  -8   5   2      555.48      521.63      8.09 o 
  -7   5   2      454.45      403.66     48.54 o 
  -6   5   2      157.01      299.67     70.28 o 
  -5   5   2     2554.74     2826.10     62.36 o 
  -4   5   2      601.02      635.57     62.19 o 
  -3   5   2      475.45      550.29     47.02 o 
  -2   5   2     2773.14     2808.91     29.49 o 
   5   5   2     1371.51     1346.14      2.02 o 
   6   5   2      709.21      680.74     27.81 o 
   7   5   2      138.24      229.55     52.25 o 
   8   5   2      453.69      491.80     76.52 o 
   9   5   2      416.71      426.41     73.65 o 
  -9   6   2       46.31       92.70     12.30 o 
  -8   6   2       96.22       97.08     24.44 o 
  -7   6   2      332.70      296.13     58.82 o 
  -6   6   2     1065.92      993.04      1.52 o 
  -5   6   2       23.27       10.96      6.91 o 
  -4   6   2     2149.56     2052.66     43.15 o 
  -3   6   2      519.91      499.89     13.82 o 
  -2   6   2       87.26       87.47      4.72 o 
   5   6   2       66.64       83.09     56.12 o 
   6   6   2       85.39       90.34     51.74 o 
   7   6   2      626.11      559.73     17.19 o 
   8   6   2      524.88      533.26     67.08 o 
   9   6   2      226.89      187.92     32.02 o 
  -9   7   2      578.67      566.64     49.21 o 
  -8   7   2      265.40      283.99     60.00 o 
  -7   7   2      148.44      150.34     13.15 o 
  -6   7   2      174.46      192.98     26.46 o 
  -5   7   2       75.63      103.82     38.93 o 
  -4   7   2      790.58      724.22      3.71 o 
  -3   7   2        4.45       -1.69     24.94 o 
  -2   7   2     2111.61     2135.75     23.60 o 
   5   7   2     1213.80     1072.09     29.49 o 
   6   7   2      542.54      439.39      1.35 o 
   7   7   2       34.22       31.35     23.43 o 
   8   7   2      159.43      272.03     57.47 o 
  -8   8   2        0.38       -9.44     27.47 o 
  -7   8   2      429.48      398.09     43.82 o 
  -6   8   2      593.67      628.15     54.10 o 
  -5   8   2       42.37       38.60     22.25 o 
  -4   8   2      656.49      627.31     31.69 o 
  -3   8   2      772.71      713.27     20.22 o 
  -2   8   2      219.85      242.53     17.87 o 
   5   8   2        2.91       -6.91     21.07 o 
   6   8   2      103.95       82.92     50.23 o 
   7   8   2      379.00      459.95     51.74 o 
  -6   9   2       39.84      100.62     80.39 o 
  -5   9   2      626.53      632.53     56.12 o 
  -4   9   2      320.15      378.88     49.55 o 
   5   9   2      204.53      168.20      2.53 o 
   6   9   2      188.55      272.36     41.46 o 
   4  10   2      506.05      479.50     16.35 o 
  -1 -11   3      216.49      309.61     60.34 o 
   0 -11   3       26.17       50.24     16.65 o 
  -4 -10   3      397.50      385.29     65.06 o 
  -3 -10   3      187.79      248.94     46.35 o 
  -2 -10   3       38.90       46.51     15.30 o 
  -1 -10   3       23.53       18.74     17.39 o 
   0 -10   3       43.19       69.37     31.47 o 
   1 -10   3      299.16      464.02     45.04 o 
   2 -10   3       78.29       67.44     12.68 o 
   3 -10   3      352.53      420.42     24.72 o 
   4 -10   3      160.51      219.30     28.82 o 
  -6  -9   3      157.17      231.07     34.89 o 
  -5  -9   3      265.66      306.07     56.97 o 
  -4  -9   3       82.49      159.24     35.41 o 
  -3  -9   3       40.24       26.19     14.83 o 
  -2  -9   3      331.44      343.34     25.10 o 
  -1  -9   3      937.46      813.15     38.75 o 
   0  -9   3       84.42       87.36     12.43 o 
   1  -9   3      530.21      512.18     19.89 o 
   2  -9   3      354.23      367.95     26.13 o 
   3  -9   3       87.67      187.08     34.02 o 
   4  -9   3       60.88       58.81     30.42 o 
   5  -9   3      287.91      351.75     24.35 o 
  -7  -8   3      288.81      323.26     37.58 o 
  -6  -8   3      435.16      445.96     62.02 o 
  -5  -8   3      176.69      227.64     47.36 o 
  -4  -8   3      375.64      364.19     22.89 o 
  -3  -8   3      971.09      816.90      7.45 o 
  -2  -8   3      418.32      359.87     28.44 o 
  -1  -8   3      331.43      379.62     25.52 o 
   0  -8   3     1251.18     1442.20     39.08 o 
   1  -8   3      448.35      398.42     15.59 o 
   2  -8   3      123.22      140.80     10.03 o 
   3  -8   3      382.87      319.22     13.33 o 
   4  -8   3      676.87      638.04     25.07 o 
   5  -8   3      292.87      348.04     38.76 o 
   6  -8   3       85.18       84.61     28.99 o 
   7  -8   3      268.99      232.08      5.73 o 
  -7  -7   3      217.35      283.30     31.52 o 
  -6  -7   3        0.43        6.28     34.83 o 
  -5  -7   3     1398.64     1723.69     81.27 o 
  -4  -7   3      614.43      542.21     35.79 o 
  -3  -7   3      856.79      792.85     31.89 o 
  -2  -7   3       83.34       92.96     20.10 o 
  -1  -7   3      189.72      300.28     31.84 o 
   0  -7   3      543.21      494.70     14.96 o 
   1  -7   3      113.43      133.03      8.81 o 
   2  -7   3     2097.85     1831.91    165.29 o 
   3  -7   3      631.21      512.30     13.26 o 
   4  -7   3      538.07      594.79     29.55 o 
   5  -7   3      345.01      319.05      8.93 o 
   6  -7   3       84.30      204.61     83.60 o 
   7  -7   3      139.30      130.79     72.98 o 
   8  -7   3       59.76       61.35     10.11 o 
  -8  -6   3      121.32      149.83     10.45 o 
  -7  -6   3     1039.98      926.28     17.76 o 
  -6  -6   3      359.45      411.49     21.54 o 
  -5  -6   3      123.00      164.28     32.72 o 
  -4  -6   3      116.73      117.93     20.63 o 
  -3  -6   3      375.85      518.16     35.71 o 
  -2  -6   3     2191.89     2251.64     45.03 o 
  -1  -6   3      474.21      625.65     31.73 o 
   0  -6   3     1811.74     2202.02     39.04 o 
   1  -6   3      465.09      425.87     45.45 o 
   2  -6   3      138.04      195.20     26.15 o 
   3  -6   3      107.94      125.37     11.33 o 
   4  -6   3      988.14      917.25     33.44 o 
   5  -6   3      365.34      359.67     14.49 o 
   6  -6   3      402.71      388.66     42.98 o 
   7  -6   3      842.63      765.18     20.73 o 
   8  -6   3      127.93      142.42     41.12 o 
 -10  -5   3       55.80       64.38      4.21 o 
  -9  -5   3      369.52      430.12     39.61 o 
  -8  -5   3      839.35      770.23     49.05 o 
  -7  -5   3      172.60      161.04     25.20 o 
  -6  -5   3      433.77      462.88     42.53 o 
  -5  -5   3     1503.61     1590.31     67.90 o 
  -4  -5   3     1786.73     1748.03     41.77 o 
  -3  -5   3     1374.62     1382.35     23.00 o 
  -2  -5   3      414.03      437.42     24.97 o 
  -1  -5   3     3868.26     3755.98     35.18 o 
   0  -5   3      912.98      903.22     16.72 o 
   1  -5   3      691.00      569.57     25.79 o 
   2  -5   3     2162.87     2219.47     99.05 o 
   3  -5   3      643.46      629.54     29.61 o 
   4  -5   3      783.50      823.66     54.28 o 
   5  -5   3      643.95      728.27     57.14 o 
   6  -5   3      742.71      695.06     18.54 o 
   7  -5   3      123.77      122.70     17.02 o 
   8  -5   3      201.84      279.27     60.00 o 
   9  -5   3      341.53      437.53     63.20 o 
 -10  -4   3      172.14      228.71     33.88 o 
  -9  -4   3      178.45      313.49     82.08 o 
  -8  -4   3       19.79        4.03      3.35 o 
  -7  -4   3      442.49      506.32     32.47 o 
  -6  -4   3     2035.34     1899.98     56.55 o 
  -5  -4   3      228.04      183.89     41.43 o 
  -4  -4   3     3277.44     3010.77     18.93 o 
  -3  -4   3     1537.11     1521.27     83.22 o 
  -2  -4   3      396.11      452.66     12.07 o 
  -1  -4   3       17.77       34.11     15.29 o 
   0  -4   3     2473.48     2216.13     54.78 o 
   1  -4   3     4451.41     4129.53     23.91 o 
   2  -4   3      118.28      151.96      8.30 o 
   3  -4   3     4736.02     4438.10    166.01 o 
   4  -4   3     1720.10     1686.47    154.64 o 
   5  -4   3       65.46       61.18     83.60 o 
   6  -4   3      133.73      222.31     57.47 o 
   7  -4   3      372.45      414.61     58.32 o 
   8  -4   3      830.72      809.67     54.10 o 
   9  -4   3       37.79       48.71     31.01 o 
 -11  -3   3       85.05       75.51     26.29 o 
 -10  -3   3      156.31      174.10     42.47 o 
  -9  -3   3      611.10      524.90     24.27 o 
  -8  -3   3     2211.44     2002.55    114.69 o 
  -7  -3   3       25.22       41.07     33.28 o 
  -6  -3   3     1416.03     1308.30     41.80 o 
  -5  -3   3      440.30      404.45     16.50 o 
  -4  -3   3      848.45      828.36     28.14 o 
  -3  -3   3     2051.98     2369.47     31.83 o 
  -2  -3   3     3111.74     2904.16     87.57 o 
  -1  -3   3     9937.16     9308.66    132.71 o 
   0  -3   3      351.68      398.15     16.35 o 
   1  -3   3     3204.68     3218.77     24.15 o 
   2  -3   3      311.93      390.41     54.93 o 
   3  -3   3      675.93      611.15     32.25 o 
   4  -3   3       38.53       44.57     11.38 o 
   5  -3   3     1141.28     1076.30     41.80 o 
   6  -3   3     1751.27     1496.65     24.27 o 
   7  -3   3      109.22      154.22     29.33 o 
   8  -3   3      882.90      808.66     25.28 o 
   9  -3   3       82.82       73.99     38.26 o 
  10  -3   3       41.57       32.87     56.80 o 
 -11  -2   3      262.47      231.41     34.05 o 
 -10  -2   3      535.28      563.34     34.52 o 
  -9  -2   3      394.71      487.18     34.05 o 
  -8  -2   3      133.75      223.50     21.45 o 
  -7  -2   3      624.03      718.74     46.21 o 
  -6  -2   3      877.78      847.83      9.19 o 
  -5  -2   3     1148.29     1379.15    114.27 o 
  -4  -2   3     3417.14     3240.35    121.15 o 
  -3  -2   3      933.34      863.29     33.39 o 
  -2  -2   3     3691.06     3685.13     33.35 o 
  -1  -2   3     2324.81     2466.70     38.60 o 
   0  -2   3     2936.86     2829.88     57.70 o 
   1  -2   3     2420.26     2466.47     78.96 o 
   2  -2   3     2126.18     2179.13     34.78 o 
   3  -2   3     3263.98     3195.53     67.78 o 
   4  -2   3     1494.33     1627.98     49.91 o 
   5  -2   3      277.35      305.99     19.67 o 
   6  -2   3      300.31      346.67     39.05 o 
   7  -2   3     1030.43      991.02     47.02 o 
   8  -2   3      849.48      741.58      9.78 o 
   9  -2   3       15.75       16.18     78.71 o 
  10  -2   3      542.06      610.12     75.34 o 
 -11  -1   3      199.48      189.63     39.78 o 
 -10  -1   3       71.14       98.58     49.58 o 
  -9  -1   3      470.93      424.05      1.52 o 
  -8  -1   3      724.37      690.01     15.00 o 
  -7  -1   3      804.74      783.21     36.57 o 
  -6  -1   3      673.06      648.88     69.61 o 
  -5  -1   3     6081.18     5684.72     60.00 o 
  -4  -1   3     2000.99     2015.25     23.60 o 
  -3  -1   3      969.49      954.84     34.51 o 
  -2  -1   3     3236.47     3093.83     11.70 o 
  -1  -1   3     3848.05     3811.20     51.65 o 
   0  -1   3     4005.19     3890.04     24.35 o 
   1  -1   3      277.04      258.24     37.33 o 
   2  -1   3     5304.10     4926.91     20.12 o 
   3  -1   3     1311.55     1184.34    103.74 o 
   4  -1   3     3425.03     3236.78    219.36 o 
   5  -1   3      433.57      516.75     33.97 o 
   6  -1   3      757.37      725.12     16.36 o 
   7  -1   3      190.91      178.67     13.06 o 
   8  -1   3      411.85      440.78     16.74 o 
   9  -1   3      561.67      583.83     80.06 o 
  10  -1   3      123.27      148.48     28.65 o 
 -11   0   3        1.87       -3.29      6.57 o 
 -10   0   3      239.67      281.46     15.00 o 
  -9   0   3     1243.46     1090.63     49.38 o 
  -8   0   3       37.46       93.88     73.99 o 
  -7   0   3     3079.58     2938.85     11.80 o 
  -6   0   3       11.38       39.78     46.69 o 
  -5   0   3       48.11       66.24     46.35 o 
  -4   0   3      109.04      153.54     30.67 o 
  -3   0   3     4265.20     4242.95     39.33 o 
  -2   0   3     5252.31     4921.90    217.25 o 
  -1   0   3     5275.66     5288.60     36.60 o 
   0   0   3    35147.53    32642.57    279.94 o 
   1   0   3      129.73      125.64     18.80 o 
   2   0   3      639.15      646.19     55.45 o 
   3   0   3     1064.44     1162.09     77.87 o 
   4   0   3     1362.94     1236.25     71.29 o 
   5   0   3     1677.63     1892.55     29.49 o 
   6   0   3     1656.54     1817.72     41.12 o 
   7   0   3     1444.17     1672.43     80.56 o 
   8   0   3      133.96      244.72     38.26 o 
   9   0   3       39.19       53.76     34.38 o 
  10   0   3       29.05       19.21     80.39 o 
 -11   1   3      212.06      185.40      1.85 o 
 -10   1   3       66.89       59.16     33.88 o 
  -9   1   3      472.96      529.39     32.36 o 
  -8   1   3      615.86      596.47     78.03 o 
  -7   1   3      802.21      852.99     79.05 o 
  -6   1   3      712.38      737.20     57.30 o 
  -5   1   3     6449.21     6075.40     28.48 o 
  -4   1   3     1850.14     2197.44     73.15 o 
  -3   1   3      826.33      877.15     34.73 o 
  -2   1   3     3282.60     3288.61     46.10 o 
  -1   1   3     3257.57     3116.83     26.38 o 
   0   1   3     4095.89     3943.40     30.67 o 
   1   1   3      209.99      219.44     32.36 o 
   4   1   3     3557.29     3418.52     19.72 o 
   5   1   3      432.22      560.23     63.88 o 
   6   1   3      651.92      606.24     68.09 o 
   7   1   3      225.89      354.61     68.09 o 
   8   1   3      346.04      418.15     46.01 o 
   9   1   3      628.31      538.83     63.03 o 
  10   1   3      125.92      176.63     15.00 o 
 -11   2   3      241.66      298.49     43.82 o 
 -10   2   3      536.07      593.10     68.26 o 
  -9   2   3      476.48      595.46     71.80 o 
  -8   2   3      140.89      116.29     64.55 o 
  -7   2   3      731.03      724.73     47.53 o 
  -6   2   3      745.30      786.75     73.82 o 
  -5   2   3     1097.51     1439.17     59.66 o 
  -4   2   3     3379.47     3332.56     11.29 o 
  -3   2   3      842.99      931.86     54.61 o 
  -2   2   3     3563.11     3755.30     66.32 o 
  -1   2   3     2196.60     2140.32     27.06 o 
   0   2   3     3364.84     3245.60     11.63 o 
   1   2   3     2352.36     2294.52     10.62 o 
   4   2   3     1414.73     1491.76     44.33 o 
   5   2   3      323.14      326.97     19.72 o 
   6   2   3      360.74      352.08     13.65 o 
   7   2   3     1182.61     1402.77     56.97 o 
   8   2   3      767.97      620.23     62.53 o 
   9   2   3       23.88       27.14     60.67 o 
  10   2   3      488.24      434.67     38.09 o 
 -11   3   3       84.64      188.77     44.16 o 
 -10   3   3      173.55      173.43     14.33 o 
  -9   3   3      587.71      550.96     16.01 o 
  -8   3   3     2180.09     2174.69     42.81 o 
  -7   3   3       16.50       32.02     25.28 o 
  -6   3   3     1272.34     1225.29     28.82 o 
  -5   3   3      531.65      509.50      9.94 o 
  -4   3   3      826.94      770.06      0.84 o 
  -3   3   3     2199.42     2394.46     62.36 o 
  -2   3   3     3274.31     3284.36     48.54 o 
  -1   3   3     9463.77     9119.88     73.82 o 
   0   3   3      363.81      434.48     37.33 o 
   1   3   3     3289.53     2980.31      6.07 o 
   5   3   3     1184.44     1162.43     57.47 o 
   6   3   3     1635.24     1846.20     82.25 o 
   7   3   3      139.03      235.45     54.61 o 
   8   3   3      897.58      828.89      9.61 o 
   9   3   3       99.64       88.32     30.17 o 
  10   3   3       43.11       95.06     29.49 o 
 -10   4   3      175.43      226.35     15.51 o 
  -9   4   3      139.18      125.06      7.92 o 
  -8   4   3       24.03       11.97     13.82 o 
  -7   4   3      393.56      497.70     68.60 o 
  -6   4   3     2100.86     1943.11      4.72 o 
  -5   4   3      284.92      321.41     53.09 o 
  -4   4   3     3507.96     3255.20     24.61 o 
  -3   4   3     1612.72     1620.35     36.57 o 
  -2   4   3      329.89      350.90     25.79 o 
  -1   4   3       16.44       10.79     49.38 o 
   0   4   3     2189.02     2119.81    147.73 o 
   1   4   3     4433.17     4089.48      8.60 o 
   2   4   3      192.59      265.79     20.39 o 
   5   4   3       85.40       89.83     30.84 o 
   6   4   3      114.15      124.55     48.03 o 
   7   4   3      314.70      314.83     28.82 o 
   8   4   3      828.69      821.30     79.05 o 
   9   4   3       31.18       25.45     19.55 o 
 -10   5   3       61.73       86.80     55.79 o 
  -9   5   3      382.09      316.52     33.54 o 
  -8   5   3      914.86      818.77      7.25 o 
  -7   5   3      143.65      223.99     71.97 o 
  -6   5   3      489.14      517.42     56.80 o 
  -5   5   3     1330.20     1470.18     64.21 o 
  -4   5   3     1630.21     1646.31     16.35 o 
  -3   5   3     1226.65     1570.13     41.46 o 
  -2   5   3      474.55      459.27     78.03 o 
  -1   5   3     4153.11     3842.57      7.92 o 
   0   5   3      917.13      970.97     47.53 o 
   5   5   3      701.88      678.55     76.18 o 
   6   5   3      914.06      964.06     82.25 o 
   7   5   3      139.85      297.98     66.24 o 
   8   5   3      229.93      230.90     17.53 o 
   9   5   3      301.90      312.31     70.96 o 
  -9   6   3      528.68      564.11     36.57 o 
  -8   6   3      115.30      280.96     83.93 o 
  -7   6   3     1036.09     1033.66     49.55 o 
  -6   6   3      434.71      419.33     25.96 o 
  -5   6   3       91.96       85.79     59.66 o 
  -4   6   3      179.64      258.54     44.16 o 
  -3   6   3      374.47      360.68      4.89 o 
  -2   6   3     2177.51     2584.92     70.11 o 
  -1   6   3      420.48      425.57     23.93 o 
   5   6   3      338.96      437.03     60.34 o 
   6   6   3      400.11      337.25     13.65 o 
   7   6   3      809.58      790.46     55.79 o 
   8   6   3      152.21      198.20     40.11 o 
  -8   7   3       49.33       45.17     11.63 o 
  -7   7   3      241.44      242.87     80.06 o 
  -6   7   3        2.63       -1.18     56.63 o 
  -5   7   3     1372.78     1356.92      4.55 o 
  -4   7   3      676.65      760.46     80.39 o 
  -3   7   3      854.57      868.16     58.32 o 
  -2   7   3       87.93      236.29     81.57 o 
   5   7   3      351.78      389.33     35.39 o 
   6   7   3       73.81       83.60     10.28 o 
   7   7   3      118.98      193.65     39.61 o 
   8   7   3       53.62       58.82     61.85 o 
  -8   8   3       45.80       58.82     53.76 o 
  -7   8   3      302.11      267.14      3.03 o 
  -6   8   3      389.13      379.89     60.00 o 
  -5   8   3      166.65      204.61     32.53 o 
  -4   8   3      310.49      313.66     20.39 o 
   5   8   3      268.85      219.61      2.70 o 
   6   8   3       88.03       72.14     15.00 o 
   7   8   3      301.47      415.79     76.52 o 
  -6   9   3      165.31      159.61      3.54 o 
   5   9   3      288.28      347.87     67.75 o 
  -4 -10   4       86.12       95.73     39.10 o 
  -3 -10   4       44.98       46.74     13.31 o 
  -2 -10   4      444.86      453.88     32.95 o 
  -1 -10   4       10.54        7.27     44.21 o 
   0 -10   4      613.19      584.92     61.77 o 
   1 -10   4      234.00      247.14     26.38 o 
   2 -10   4       40.70       61.95     25.97 o 
   3 -10   4       39.40       46.03     11.48 o 
  -6  -9   4       91.01       91.69     56.80 o 
  -5  -9   4      252.95      285.43     30.25 o 
  -4  -9   4      629.54      637.22     33.76 o 
  -3  -9   4      195.09      195.92     17.49 o 
  -2  -9   4      806.53      789.99     10.58 o 
  -1  -9   4      376.52      379.83     31.18 o 
   0  -9   4       37.31       30.63      5.32 o 
   1  -9   4       96.89       71.07     20.94 o 
   2  -9   4      401.37      430.03     20.30 o 
   3  -9   4      461.85      455.27     28.74 o 
   4  -9   4      167.17      210.32     10.30 o 
   5  -9   4      473.40      466.02     56.80 o 
  -7  -8   4      168.01      162.12     25.45 o 
  -6  -8   4      546.03      473.84     23.29 o 
  -5  -8   4      124.84      189.92     33.82 o 
  -4  -8   4      867.74      884.71     57.31 o 
  -3  -8   4      816.60      690.61     13.01 o 
  -2  -8   4      560.85      469.30     22.42 o 
  -1  -8   4      191.68      235.71     25.65 o 
   0  -8   4     1081.24     1224.38     29.90 o 
   1  -8   4      611.49      545.17     23.21 o 
   2  -8   4      219.28      239.30     18.02 o 
   3  -8   4      672.60      641.82     20.27 o 
   4  -8   4      722.88      650.21     12.40 o 
   5  -8   4      131.88      298.65     61.52 o 
   6  -8   4       38.55       21.07      8.93 o 
  -8  -7   4      711.02      614.00     35.39 o 
  -7  -7   4       45.64       76.32     37.17 o 
  -6  -7   4      806.00      833.22     42.89 o 
  -5  -7   4      357.18      388.68     46.25 o 
  -4  -7   4      122.49      291.14     57.16 o 
  -3  -7   4      111.26      133.23     28.34 o 
  -2  -7   4      130.15      165.19     16.23 o 
  -1  -7   4     2521.51     2644.74     22.27 o 
   0  -7   4      628.78      593.08     13.91 o 
   1  -7   4     1338.01     1457.14     44.55 o 
   2  -7   4      592.78      533.65     16.14 o 
   3  -7   4       20.19        8.99      9.85 o 
   4  -7   4      279.56      267.08     36.00 o 
   5  -7   4      376.38      435.34     77.87 o 
   6  -7   4     1032.27      818.77     35.73 o 
   7  -7   4      101.22       88.65     36.57 o 
  -9  -6   4      174.08      269.67     44.33 o 
  -8  -6   4      277.13      293.09     35.73 o 
  -7  -6   4      230.46      240.24     46.85 o 
  -6  -6   4      599.59      620.18     33.15 o 
  -5  -6   4      479.08      515.97     25.37 o 
  -4  -6   4      988.48     1203.02     98.85 o 
  -3  -6   4     1823.72     2009.74     29.36 o 
  -2  -6   4      399.82      369.51     12.24 o 
  -1  -6   4      570.20      621.13     47.93 o 
   0  -6   4      365.71      378.66     18.52 o 
   1  -6   4      199.51      282.93     34.76 o 
   2  -6   4     1664.46     1596.07     25.16 o 
   3  -6   4     1618.31     1880.30     89.41 o 
   4  -6   4     1629.02     1639.99     51.55 o 
   5  -6   4      142.04      204.27     25.45 o 
   6  -6   4      147.67      146.97     44.16 o 
   7  -6   4      230.17      324.44     48.54 o 
   8  -6   4      253.40      349.22     49.21 o 
 -10  -5   4       54.20       43.32     10.96 o 
  -9  -5   4      222.69      228.04      7.92 o 
  -8  -5   4      847.98      813.38     77.70 o 
  -7  -5   4      224.08      198.06     21.91 o 
  -6  -5   4      478.61      518.14     46.24 o 
  -5  -5   4     1912.41     1693.74     58.91 o 
  -4  -5   4     2516.90     2596.47     45.22 o 
  -3  -5   4      276.71      268.81      9.02 o 
  -2  -5   4     2000.71     1959.90    144.54 o 
  -1  -5   4     2794.13     2735.94    104.11 o 
   0  -5   4      679.16      586.90     11.52 o 
   1  -5   4     1982.55     1980.94     77.92 o 
   2  -5   4     1890.53     2033.14     76.74 o 
   3  -5   4      826.35      872.14     54.85 o 
   4  -5   4      283.39      316.37     46.69 o 
   5  -5   4      920.61      954.62     46.35 o 
   6  -5   4     1208.00     1102.93     19.89 o 
   7  -5   4       43.65       53.43     37.08 o 
   8  -5   4      420.78      457.59     61.18 o 
 -10  -4   4      160.46      315.00     67.92 o 
  -9  -4   4      597.45      645.68     77.19 o 
  -8  -4   4       25.42       38.09     20.06 o 
  -7  -4   4     1214.04     1106.64     50.23 o 
  -6  -4   4     1277.77     1375.11    113.58 o 
  -5  -4   4      471.59      433.05     18.18 o 
  -4  -4   4      583.89      509.60     24.66 o 
  -3  -4   4     1971.24     1870.17    162.91 o 
  -2  -4   4     3973.61     3707.66    105.21 o 
  -1  -4   4      248.57      308.55     15.82 o 
   0  -4   4    11753.11    11244.92    183.57 o 
   1  -4   4     1368.23     1402.45     29.31 o 
   2  -4   4      508.95      625.87     38.42 o 
   3  -4   4     1223.38     1417.38     31.60 o 
   4  -4   4     1055.67     1065.24     38.93 o 
   5  -4   4     1277.83     1433.95     49.21 o 
   6  -4   4       45.44       63.37     41.80 o 
   7  -4   4     1954.50     2197.78     60.84 o 
   8  -4   4      277.25      267.31      3.37 o 
   9  -4   4       33.72       34.89     20.22 o 
 -10  -3   4       61.08       44.66      2.87 o 
  -9  -3   4      933.79      886.86     27.81 o 
  -8  -3   4      515.73      483.04     46.69 o 
  -7  -3   4       98.43       97.99     51.83 o 
  -6  -3   4      353.17      409.14     46.79 o 
  -5  -3   4     3425.68     3072.88     35.43 o 
  -4  -3   4     4865.70     4420.77     54.78 o 
  -3  -3   4      776.74      753.40     17.38 o 
  -2  -3   4     6373.88     5844.23     98.04 o 
  -1  -3   4     1381.98     1427.69     55.42 o 
   0  -3   4      844.90      748.51     16.16 o 
   1  -3   4      357.44      502.45     57.60 o 
   2  -3   4     4198.54     4090.66     59.24 o 
   3  -3   4     4531.66     4468.22     37.33 o 
   4  -3   4     1554.18     1415.28      4.47 o 
   5  -3   4     1994.37     2121.26     27.98 o 
   6  -3   4       92.65       77.53      8.76 o 
   7  -3   4       95.60       91.18     24.27 o 
   8  -3   4        8.48       42.30     63.54 o 
   9  -3   4      533.67      605.91     71.63 o 
 -11  -2   4      167.89      263.60     64.89 o 
 -10  -2   4      498.63      509.16     56.97 o 
  -9  -2   4      592.18      576.58     36.24 o 
  -8  -2   4       94.49      125.59     34.84 o 
  -7  -2   4     1875.13     2082.16     71.63 o 
  -6  -2   4     1343.59     1554.08     54.10 o 
  -5  -2   4      528.05      517.38      9.41 o 
  -4  -2   4     1319.02     1325.50     70.74 o 
  -3  -2   4     1671.90     1673.91     59.63 o 
  -2  -2   4     2132.67     2134.79     96.68 o 
  -1  -2   4     1242.56     1228.29     19.42 o 
   0  -2   4     6998.21     6717.68     85.96 o 
   1  -2   4     1915.17     1934.55     25.20 o 
   2  -2   4     2169.79     2060.99     38.60 o 
   3  -2   4     1723.12     1693.01     87.67 o 
   4  -2   4     2357.94     2453.87     48.88 o 
   5  -2   4     1193.84     1361.98     38.76 o 
   6  -2   4      235.22      363.88     74.50 o 
   7  -2   4     2283.50     2471.99     80.23 o 
   8  -2   4      555.09      572.87     67.42 o 
   9  -2   4      145.76      196.52     18.37 o 
  10  -2   4      153.29      180.68      7.92 o 
 -11  -1   4       60.33       71.46     61.18 o 
 -10  -1   4       32.44       31.85     12.98 o 
  -9  -1   4      641.31      570.34     12.30 o 
  -8  -1   4     1699.08     1980.19     81.91 o 
  -7  -1   4      376.71      429.78     26.29 o 
  -6  -1   4      999.61     1014.95     54.10 o 
  -5  -1   4     4525.21     4169.54      4.72 o 
  -4  -1   4      955.29      946.27     18.42 o 
  -3  -1   4     1112.97     1234.48     26.31 o 
  -2  -1   4     1873.16     1907.60     30.50 o 
  -1  -1   4    19230.13    18700.86    100.34 o 
   0  -1   4     1013.14     1033.23     53.37 o 
   1  -1   4     4662.51     4723.60     41.67 o 
   2  -1   4     3468.54     3647.17     38.91 o 
   3  -1   4     3366.85     3382.84     62.00 o 
   4  -1   4      581.64      523.68     19.97 o 
   5  -1   4      319.11      352.67     21.27 o 
   6  -1   4     2982.62     2917.86     38.68 o 
   7  -1   4       17.06       53.09     74.66 o 
   8  -1   4      714.05      668.77     28.99 o 
   9  -1   4      396.79      379.89      5.90 o 
  10  -1   4       62.08      235.62     75.84 o 
 -11   0   4      213.41      269.83     78.88 o 
 -10   0   4      673.27      585.01     36.57 o 
  -9   0   4       89.71      161.29     26.46 o 
  -8   0   4      265.39      262.59     22.58 o 
  -7   0   4      340.27      394.05     39.61 o 
  -6   0   4     1396.23     1548.39     73.82 o 
  -5   0   4     2138.06     2208.23     15.67 o 
  -4   0   4     4236.23     3887.53    100.96 o 
  -3   0   4    14978.05    14275.55    314.92 o 
  -2   0   4      184.00      154.22     24.60 o 
  -1   0   4     4937.28     4645.85    136.22 o 
   0   0   4     2247.78     2464.47     35.25 o 
   1   0   4     3799.72     3517.14     84.61 o 
   2   0   4      745.22      836.64     64.21 o 
   3   0   4     5127.78     4603.36      7.92 o 
   5   0   4      207.54      191.29     13.15 o 
   6   0   4      509.17      546.24     63.54 o 
   7   0   4      182.03      283.65     40.62 o 
   8   0   4      592.50      610.46     27.14 o 
   9   0   4      159.45      191.63     24.10 o 
  10   0   4      153.15      263.09     78.20 o 
 -11   1   4       47.36       30.17      1.69 o 
 -10   1   4       35.96       59.33     34.21 o 
  -9   1   4      589.83      532.59     28.65 o 
  -8   1   4     1796.29     2129.69     80.06 o 
  -7   1   4      364.65      494.16     81.57 o 
  -6   1   4     1140.45     1276.02     47.53 o 
  -5   1   4     4449.64     4505.95     54.10 o 
  -4   1   4      708.94      772.76     33.37 o 
  -3   1   4     1060.33     1316.80     49.30 o 
  -2   1   4     1703.06     1834.64     19.96 o 
  -1   1   4    20155.00    19380.93    312.90 o 
   0   1   4      985.03     1077.40    104.66 o 
   1   1   4     4626.35     4251.62      6.07 o 
   4   1   4      500.86      458.94      5.73 o 
   5   1   4      257.12      237.47      1.35 o 
   6   1   4     3268.48     3320.43     75.67 o 
   7   1   4       25.88       42.47     26.80 o 
   8   1   4      742.82      819.95     70.28 o 
   9   1   4      390.18      400.29     15.00 o 
 -11   2   4      184.19      177.31     49.05 o 
 -10   2   4      547.32      460.12     36.24 o 
  -9   2   4      520.42      469.72     58.32 o 
  -8   2   4      110.50      163.65     72.30 o 
  -7   2   4     1745.09     1833.56     48.20 o 
  -6   2   4     1330.33     1246.87      7.25 o 
  -5   2   4      625.68      759.61     76.18 o 
  -4   2   4     1415.51     1718.45     64.72 o 
  -3   2   4     1869.36     1944.80     16.21 o 
  -2   2   4     2024.64     2118.91     50.45 o 
  -1   2   4     1209.64     1219.31     21.36 o 
   0   2   4     6505.75     6394.03     72.22 o 
   1   2   4     2039.33     2008.50      9.44 o 
   4   2   4     2686.84     2996.83     79.89 o 
   5   2   4     1136.17     1299.28     53.09 o 
   6   2   4      274.90      254.16     11.63 o 
   7   2   4     2108.79     2172.66     79.72 o 
   8   2   4      563.97      498.54     15.34 o 
   9   2   4      125.79      255.00     63.88 o 
  10   2   4      170.38      230.06     54.27 o 
 -11   3   4      318.79      285.00     24.94 o 
 -10   3   4       43.08       30.34     11.12 o 
  -9   3   4      919.61      902.20     49.21 o 
  -8   3   4      575.19      638.94     71.80 o 
  -7   3   4       94.47      219.27     52.58 o 
  -6   3   4      469.41      434.16     41.97 o 
  -5   3   4     3367.89     3190.48     13.65 o 
  -3   3   4      725.57      676.52     49.38 o 
  -2   3   4     6215.89     5996.47     49.64 o 
  -1   3   4     1569.96     1540.01    179.92 o 
   0   3   4      862.34      888.50     38.75 o 
   1   3   4      380.85      382.93     38.60 o 
   2   3   4     4143.62     4049.03     25.79 o 
   6   3   4      136.40      253.49     59.83 o 
   7   3   4       99.77       90.51     28.48 o 
   8   3   4       22.65       13.15      1.52 o 
   9   3   4      540.48      534.78     74.66 o 
 -10   4   4      136.89      128.93     19.21 o 
  -9   4   4      632.54      572.03     28.82 o 
  -8   4   4       16.29       17.70     41.12 o 
  -7   4   4     1327.50     1479.45     65.23 o 
  -6   4   4     1301.63     1688.61     80.23 o 
  -5   4   4      421.89      468.21     67.42 o 
  -4   4   4      553.46      633.88     82.42 o 
  -3   4   4     1763.15     1904.85     43.82 o 
  -2   4   4     4077.24     4112.74     37.25 o 
  -1   4   4      195.44      225.96     12.46 o 
   0   4   4    12117.71    11428.06    201.74 o 
   1   4   4     1410.25     1415.58     31.85 o 
   2   4   4      484.63      607.42     65.73 o 
   5   4   4     1288.88     1196.14     55.28 o 
   6   4   4       35.03       24.27      6.57 o 
   7   4   4     2016.56     2125.64     75.00 o 
   8   4   4      278.96      277.25      4.72 o 
   9   4   4       40.88       30.84     54.94 o 
 -10   5   4       52.13       68.43     29.83 o 
  -9   5   4      258.05      260.73     56.97 o 
  -8   5   4      723.70      668.10     20.73 o 
  -7   5   4      202.16      178.99     48.88 o 
  -6   5   4      399.36      509.16     65.39 o 
  -4   5   4     2682.34     2672.05     62.53 o 
  -3   5   4      314.99      485.40     75.67 o 
  -2   5   4     2167.02     2044.24      4.04 o 
  -1   5   4     2472.61     2249.52     68.09 o 
   5   5   4     1033.70     1021.53     38.60 o 
   6   5   4     1151.11     1044.28     15.84 o 
   7   5   4       44.40       80.23     51.57 o 
   8   5   4      365.14      351.41     22.25 o 
  -9   6   4      205.89      267.98     48.03 o 
  -8   6   4      288.96      400.29     82.75 o 
  -7   6   4      289.82      322.25     31.18 o 
  -6   6   4      572.47      598.49     43.15 o 
  -5   6   4      457.08      448.99     64.55 o 
  -4   6   4      921.76      956.30     42.98 o 
  -3   6   4     1800.57     1903.50     62.70 o 
  -2   6   4      509.23      503.10     11.29 o 
   5   6   4      170.79      161.29     48.37 o 
   6   6   4      138.22      276.58     57.30 o 
   7   6   4      285.97      315.51     38.93 o 
   8   6   4      248.10      274.72     46.52 o 
  -8   7   4      725.49      736.19     43.82 o 
  -7   7   4       58.33       50.23     11.97 o 
  -6   7   4      760.20      829.90     80.90 o 
  -5   7   4      367.26      358.32     48.03 o 
  -4   7   4       79.96      142.42     48.54 o 
   6   7   4     1023.85      855.35     65.73 o 
   7   7   4      103.38      218.43     74.50 o 
  -7   8   4      125.22      125.23     74.33 o 
  -6   8   4      557.96      545.90     62.02 o 
  -5   8   4      146.83      222.31     50.23 o 
   5   8   4      104.23      153.04     63.54 o 
   6   8   4       47.00       27.14      4.38 o 
   5   9   4      475.25      445.12      4.89 o 
  -4 -10   5       61.07       59.07     44.29 o 
  -3 -10   5      705.19      638.16     36.11 o 
  -2 -10   5      193.96      239.74      9.15 o 
  -1 -10   5      170.44      242.99     34.64 o 
   0 -10   5       94.14      175.98     18.54 o 
   1 -10   5      144.73      237.69     31.69 o 
   2 -10   5      219.02      257.41     22.15 o 
  -6  -9   5       84.58       81.33     18.11 o 
  -5  -9   5      813.07      739.22      7.58 o 
  -4  -9   5      275.12      341.58     40.86 o 
  -3  -9   5       30.85       40.67     16.01 o 
  -2  -9   5      282.74      385.37     43.00 o 
  -1  -9   5      467.26      476.69     43.57 o 
   0  -9   5      376.97      434.85     35.85 o 
   1  -9   5      369.79      386.20     24.35 o 
   2  -9   5      760.41      755.89     30.67 o 
   3  -9   5      193.08      201.68     51.98 o 
   4  -9   5       42.77       42.76     22.27 o 
  -7  -8   5      515.44      462.99     40.20 o 
  -6  -8   5      506.55      474.81     15.42 o 
  -5  -8   5      271.67      271.43     23.51 o 
  -4  -8   5      398.48      420.78     36.36 o 
  -3  -8   5      749.86      716.33     33.20 o 
  -2  -8   5      648.25      576.44     21.94 o 
  -1  -8   5      184.26      322.09     55.76 o 
   0  -8   5     1729.41     1727.48     89.58 o 
   1  -8   5      859.79      840.18     40.96 o 
   2  -8   5      311.85      334.19     43.27 o 
   3  -8   5      373.72      354.12     14.87 o 
   4  -8   5      456.17      428.02     35.39 o 
   5  -8   5      190.22      319.05     54.61 o 
   6  -8   5      154.04      147.47      7.92 o 
  -8  -7   5      237.12      200.88      5.65 o 
  -7  -7   5      214.79      206.80     21.91 o 
  -6  -7   5       76.38       89.02     23.26 o 
  -5  -7   5      464.66      472.73     32.58 o 
  -4  -7   5     1397.31     1280.85     49.38 o 
  -3  -7   5       13.99        9.75      4.94 o 
  -2  -7   5     2295.71     2373.69     23.08 o 
  -1  -7   5      679.96      662.26      8.94 o 
   0  -7   5       28.96       12.86      7.29 o 
   1  -7   5       35.17       44.65      7.47 o 
   2  -7   5      523.31      527.20     25.58 o 
   3  -7   5     2028.97     1725.07     22.16 o 
   4  -7   5      219.85      181.18     48.12 o 
   5  -7   5      975.26      822.29      7.83 o 
   6  -7   5      478.68      453.88     29.49 o 
   7  -7   5       23.42       17.36      6.57 o 
  -9  -6   5      190.65      189.95      3.54 o 
  -8  -6   5        8.45       -1.01     24.94 o 
  -7  -6   5     1036.75      944.60     28.00 o 
  -6  -6   5     1323.77     1283.15    264.10 o 
  -5  -6   5       74.88       72.11      7.99 o 
  -4  -6   5     1514.72     1502.87     98.26 o 
  -3  -6   5      374.50      343.35     16.85 o 
  -2  -6   5      524.17      563.90     45.03 o 
  -1  -6   5      162.59      181.89     35.19 o 
   0  -6   5     2143.06     2248.10    127.93 o 
   1  -6   5     1663.41     1588.99    105.67 o 
   2  -6   5      128.05      130.39     15.98 o 
   3  -6   5     1169.44     1172.27      6.49 o 
   4  -6   5      352.83      344.57     28.28 o 
   5  -6   5      322.05      456.46     54.63 o 
   6  -6   5       34.98       65.06     72.81 o 
   7  -6   5      645.01      610.12     13.82 o 
 -10  -5   5       23.44        6.40     28.31 o 
  -9  -5   5      448.12      441.07     10.79 o 
  -8  -5   5      966.17      929.50     23.93 o 
  -7  -5   5      173.75      220.95     29.55 o 
  -6  -5   5      487.88      503.57     30.00 o 
  -5  -5   5     1834.05     2065.07     43.94 o 
  -4  -5   5     1254.66     1242.35    102.28 o 
  -3  -5   5       21.40       10.74      5.95 o 
  -2  -5   5     2592.35     2605.40     68.14 o 
  -1  -5   5     2865.65     2833.42     84.83 o 
   0  -5   5     1137.10     1122.32     19.27 o 
   1  -5   5     1261.96     1082.25     21.57 o 
   2  -5   5     1995.94     1930.43    133.57 o 
   3  -5   5     1930.42     1990.92    165.59 o 
   4  -5   5        2.22       -2.24      4.48 o 
   5  -5   5     1197.40     1289.51     37.58 o 
   6  -5   5      994.57     1103.78     23.76 o 
   7  -5   5      261.33      265.62      7.92 o 
   8  -5   5       51.53       76.69     35.06 o 
 -10  -4   5      540.51      562.25     27.14 o 
  -9  -4   5      195.08      171.24     26.80 o 
  -8  -4   5      336.82      484.22     81.24 o 
  -7  -4   5      390.78      383.09     70.45 o 
  -6  -4   5     1238.16     1156.90     39.56 o 
  -5  -4   5     1310.04     1439.77     48.09 o 
  -4  -4   5     1144.04     1116.27     37.31 o 
  -3  -4   5     5444.12     5166.16     33.04 o 
  -2  -4   5     1525.56     1415.93     70.69 o 
  -1  -4   5     2418.18     2603.99     26.43 o 
   0  -4   5     3056.17     2947.66     34.79 o 
   1  -4   5     1981.26     2068.54     47.29 o 
   2  -4   5     1433.49     1368.95     25.62 o 
   3  -4   5      890.77      821.53     40.45 o 
   4  -4   5     4851.04     4633.58     50.46 o 
   5  -4   5      598.76      649.39     83.26 o 
   6  -4   5      453.86      509.50     48.20 o 
   7  -4   5      469.30      438.21      5.73 o 
   8  -4   5      324.18      411.41     72.64 o 
 -10  -3   5       48.21       92.02     23.43 o 
  -9  -3   5      337.32      369.27     74.33 o 
  -8  -3   5     1161.34     1168.83     13.15 o 
  -7  -3   5      717.52      746.47     48.37 o 
  -6  -3   5     1166.88     1049.31     75.42 o 
  -5  -3   5     4865.13     4553.94    144.61 o 
  -4  -3   5      334.93      295.72      8.64 o 
  -3  -3   5      312.65      321.46     16.80 o 
  -2  -3   5     1303.69     1367.32     93.92 o 
  -1  -3   5     7924.01     7333.00    134.57 o 
   0  -3   5     3311.26     3251.04     32.95 o 
   1  -3   5     2146.78     2014.42     15.76 o 
   2  -3   5     5517.67     5390.20     27.53 o 
   3  -3   5      980.11     1297.79     50.23 o 
   4  -3   5      279.55      311.90     26.38 o 
   5  -3   5       38.76       29.33     67.42 o 
   6  -3   5     1679.91     1620.52     45.00 o 
   7  -3   5      865.52      807.65     28.31 o 
   8  -3   5      444.48      528.55     42.47 o 
   9  -3   5      568.13      602.53     72.81 o 
 -11  -2   5      148.25      228.04     44.66 o 
 -10  -2   5      727.44      683.77     16.18 o 
  -9  -2   5      466.58      470.90     10.96 o 
  -8  -2   5      438.02      459.61     21.24 o 
  -7  -2   5      945.50     1287.99     47.36 o 
  -6  -2   5     1367.22     1419.79     12.13 o 
  -5  -2   5      463.02      487.39     18.60 o 
  -4  -2   5      469.89      528.14     32.64 o 
  -3  -2   5     6034.55     5796.36     94.85 o 
  -2  -2   5     1277.95     1283.99     80.75 o 
  -1  -2   5     1875.98     1812.80     24.26 o 
   0  -2   5     3542.91     3293.87     37.84 o 
   1  -2   5     2582.19     2590.43     51.24 o 
   2  -2   5     1440.88     1449.39     59.76 o 
   3  -2   5     1135.49     1270.86     54.19 o 
   4  -2   5     4278.52     4143.27     28.82 o 
   5  -2   5      715.71      789.45     48.20 o 
   6  -2   5      897.86      967.59     52.25 o 
   7  -2   5     1203.34     1507.43     50.06 o 
   8  -2   5      611.46      528.88     28.15 o 
   9  -2   5      175.07      196.01     18.03 o 
 -11  -1   5      263.67      340.79     34.38 o 
 -10  -1   5       15.45       19.89     14.16 o 
  -9  -1   5     1064.29     1009.22     16.69 o 
  -8  -1   5      968.05      906.58     64.89 o 
  -7  -1   5       42.89       46.18     27.30 o 
  -6  -1   5      350.49      406.86     19.72 o 
  -5  -1   5     3354.69     3065.36     62.53 o 
  -4  -1   5     6254.21     5754.73     35.70 o 
  -3  -1   5     1128.19     1070.25     29.95 o 
  -2  -1   5     5885.44     5436.56    240.75 o 
  -1  -1   5    18592.42    17759.12    270.43 o 
   0  -1   5      505.25      504.92     13.76 o 
   1  -1   5       32.26       82.60     18.22 o 
   2  -1   5     3218.93     3136.28     42.07 o 
   3  -1   5     6924.67     6375.55     47.95 o 
   4  -1   5        4.23       -5.38     32.05 o 
   5  -1   5     2586.90     2850.82     66.83 o 
   6  -1   5     1118.21     1177.09     73.99 o 
   7  -1   5      430.37      469.05     21.07 o 
   8  -1   5      222.42      246.41     25.28 o 
   9  -1   5      323.56      397.25     36.24 o 
 -11   0   5      251.36      297.14     31.85 o 
 -10   0   5      117.42      242.03     79.89 o 
  -9   0   5      525.25      527.03     33.03 o 
  -8   0   5        5.73       22.42     64.55 o 
  -7   0   5     1876.62     1789.91     27.64 o 
  -6   0   5     4251.31     4264.43     62.53 o 
  -5   0   5      293.71      337.64     40.84 o 
  -4   0   5     2414.19     2370.58    126.24 o 
  -3   0   5     2840.09     2693.86    191.55 o 
  -2   0   5     2465.31     2340.92    137.64 o 
  -1   0   5      112.75      127.74     22.21 o 
   0   0   5    12757.75    12056.27    106.50 o 
   1   0   5    13843.28    13469.66    176.88 o 
   2   0   5      972.35      921.97     67.92 o 
   3   0   5     4194.08     4354.77     72.47 o 
   4   0   5      402.34      417.37     17.02 o 
   5   0   5      639.43      720.18     35.39 o 
   6   0   5      133.77      250.73     48.69 o 
   7   0   5     1806.08     1922.21     35.90 o 
   8   0   5     1076.21     1171.36     69.27 o 
   9   0   5        2.41       -9.44     29.83 o 
 -11   1   5      287.94      383.09     53.43 o 
 -10   1   5       12.94       -3.88     17.02 o 
  -9   1   5     1169.93     1510.97     77.02 o 
  -8   1   5      949.77      863.27     17.19 o 
  -7   1   5       26.15       22.92     41.97 o 
  -6   1   5      293.63      417.98     57.47 o 
  -5   1   5     3119.39     3403.01     73.48 o 
  -4   1   5     6538.53     6106.07     44.07 o 
  -3   1   5     1080.01     1253.84     40.28 o 
  -2   1   5     6089.69     5645.65    118.23 o 
  -1   1   5    18251.62    17908.17     55.33 o 
   0   1   5      378.59      427.39     22.22 o 
   1   1   5        9.27       -4.75     10.28 o 
   4   1   5        4.72       19.55     20.56 o 
   5   1   5     2718.69     2666.32     32.70 o 
   6   1   5     1063.46     1140.35     41.80 o 
   7   1   5      351.93      432.65     73.15 o 
   8   1   5      181.04      258.71     24.94 o 
 -11   2   5      164.66      291.41     64.21 o 
 -10   2   5      645.77      547.25      2.53 o 
  -9   2   5      475.09      458.09     26.46 o 
  -8   2   5      378.67      342.64      9.78 o 
  -7   2   5      999.58     1207.26     18.03 o 
  -6   2   5     1569.94     1784.51     45.67 o 
  -5   2   5      412.50      399.44     18.54 o 
  -4   2   5      494.38      471.11     42.89 o 
  -3   2   5     5668.25     5153.97     60.59 o 
  -2   2   5     1297.59     1523.14     47.59 o 
  -1   2   5     1743.72     1950.20     39.69 o 
   0   2   5     3747.54     3775.94     40.21 o 
   1   2   5     3017.32     3284.96     46.00 o 
   5   2   5      758.72      773.10     20.22 o 
   6   2   5      830.21      812.87     18.54 o 
   7   2   5     1314.13     1238.78      8.93 o 
   8   2   5      678.14      677.20     64.89 o 
   9   2   5      158.47      243.88     37.92 o 
 -10   3   5       44.61       39.94      9.94 o 
  -9   3   5      387.86      388.82     43.48 o 
  -8   3   5     1145.89     1053.04     32.70 o 
  -7   3   5      785.63      730.79      3.88 o 
  -6   3   5     1066.05     1084.39     39.10 o 
  -5   3   5     4796.70     4376.17     64.21 o 
  -4   3   5      411.80      501.41     55.45 o 
  -3   3   5      347.46      452.48     40.68 o 
  -2   3   5     1595.94     1711.11     59.92 o 
  -1   3   5     7890.11     7299.79     34.66 o 
   0   3   5     2998.97     3236.66     68.09 o 
   1   3   5     2058.07     2123.62     47.70 o 
   2   3   5     5319.01     5122.64     38.60 o 
   5   3   5       75.36       82.08     21.24 o 
   6   3   5     1592.47     1611.76     72.64 o 
   7   3   5      802.94      737.54     15.00 o 
   8   3   5      469.59      595.12     81.24 o 
   9   3   5      557.08      537.98     43.32 o 
 -10   4   5      547.61      534.11     82.08 o 
  -9   4   5      213.15      180.84      1.69 o 
  -8   4   5      379.89      396.07     16.52 o 
  -7   4   5      379.16      347.53     23.43 o 
  -6   4   5     1123.16     1389.28     70.11 o 
  -5   4   5     1285.47     1205.57      6.91 o 
  -4   4   5     1045.39      998.77     18.37 o 
  -3   4   5     5860.07     5621.18     83.76 o 
  -2   4   5     1543.52     1526.05     52.42 o 
  -1   4   5     2626.16     2427.53    167.11 o 
   0   4   5     2926.32     2677.11     15.34 o 
   1   4   5     1768.80     2122.61     80.56 o 
   2   4   5     1479.20     1813.17     55.11 o 
   5   4   5      593.84      710.06     70.11 o 
   6   4   5      463.39      509.16     46.35 o 
   7   4   5      431.00      415.29     32.19 o 
   8   4   5      290.43      260.23     23.60 o 
 -10   5   5       24.88       10.62     61.18 o 
  -9   5   5      384.14      467.36     56.97 o 
  -8   5   5      988.54     1018.66     73.82 o 
  -7   5   5      218.57      283.15     55.79 o 
  -6   5   5      539.71      581.64     49.38 o 
  -5   5   5     1990.17     2264.86     56.29 o 
  -4   5   5     1060.22      939.28      5.06 o 
  -3   5   5       10.85        5.90     53.09 o 
  -2   5   5     2168.29     2537.89     82.42 o 
  -1   5   5     3012.49     3082.62     43.99 o 
   6   5   5     1066.44      956.81     27.30 o 
   7   5   5      308.60      395.57     57.14 o 
   8   5   5       71.71       78.71     21.07 o 
  -9   6   5      179.56      192.98     55.96 o 
  -8   6   5       21.95       35.73     39.61 o 
  -7   6   5      968.48      967.26     54.78 o 
  -6   6   5     1322.89     1340.91     25.28 o 
  -5   6   5      117.52      264.95     58.65 o 
  -4   6   5     1528.00     1683.39     22.75 o 
   6   6   5       31.85       41.29     28.65 o 
   7   6   5      607.55      683.10     81.41 o 
  -8   7   5      256.54      245.40     64.55 o 
  -7   7   5      177.42      270.85     72.30 o 
  -6   7   5      103.02      215.06     67.08 o 
  -5   7   5      410.97      527.87     59.33 o 
   6   7   5      476.70      495.34     51.24 o 
   7   7   5       38.20       56.63     66.91 o 
  -7   8   5      532.46      479.84      6.40 o 
   6   8   5      143.19      266.13     60.34 o 
  -3 -10   6       73.27       47.73      5.81 o 
  -2 -10   6       63.62       62.53     19.55 o 
  -1 -10   6       74.85      183.07     45.21 o 
   0 -10   6       78.30       77.83      3.29 o 
   1 -10   6      473.25      484.14     26.21 o 
  -5  -9   6      172.76      233.15     34.21 o 
  -4  -9   6      125.93      155.56     41.97 o 
  -3  -9   6      129.08      219.66     34.23 o 
  -2  -9   6      273.96      278.79     30.24 o 
  -1  -9   6      589.39      580.57     42.47 o 
   0  -9   6      136.38      119.25     65.90 o 
   1  -9   6      105.37       74.99     28.90 o 
   2  -9   6      160.01      293.05     36.52 o 
   3  -9   6      173.60      197.38     22.64 o 
  -7  -8   6      114.44      139.75      9.82 o 
  -6  -8   6      342.34      292.39     24.10 o 
  -5  -8   6      151.60      130.82     10.20 o 
  -4  -8   6      256.68      267.03     36.57 o 
  -3  -8   6      772.00      689.12     26.71 o 
  -2  -8   6      453.15      417.79     15.98 o 
  -1  -8   6      212.21      248.51     24.10 o 
   0  -8   6      453.57      409.85     72.98 o 
   1  -8   6      817.72      786.35     15.99 o 
   2  -8   6       22.32       39.98     16.75 o 
   3  -8   6      145.51      133.38     33.54 o 
   4  -8   6      650.35      646.08     42.98 o 
   5  -8   6      127.65      186.23     35.71 o 
  -8  -7   6      150.92      126.52      2.18 o 
  -7  -7   6      361.42      315.21     76.43 o 
  -6  -7   6       15.09       12.69     14.27 o 
  -5  -7   6     1129.68     1142.83     36.24 o 
  -4  -7   6      125.04      123.62     10.53 o 
  -3  -7   6       83.71       90.20     21.25 o 
  -2  -7   6       79.79      151.02     56.71 o 
  -1  -7   6      680.41      653.37     12.89 o 
   0  -7   6     1048.71     1095.39    116.12 o 
   1  -7   6      136.65      225.43     29.84 o 
   2  -7   6     1765.29     2037.68     38.50 o 
   3  -7   6      323.51      380.84     21.73 o 
   4  -7   6      197.21      273.81     42.56 o 
   5  -7   6        3.51        3.97     16.18 o 
   6  -7   6      309.48      363.54     65.06 o 
  -9  -6   6      435.24      377.36     11.63 o 
  -8  -6   6      179.50      226.69     52.42 o 
  -7  -6   6      410.73      377.56     16.87 o 
  -6  -6   6      162.76      132.98     28.06 o 
  -5  -6   6      117.76      173.13     39.94 o 
  -4  -6   6      116.37      218.03     38.03 o 
  -3  -6   6     1100.71     1292.41     41.74 o 
  -2  -6   6      976.89      947.40     30.04 o 
  -1  -6   6      401.38      383.24     32.94 o 
   0  -6   6     1450.80     1554.38    110.46 o 
   1  -6   6      140.45      145.73     24.27 o 
   2  -6   6      175.09      174.71     38.98 o 
   3  -6   6       14.01       11.44      8.85 o 
   4  -6   6     1045.87      971.69     12.60 o 
   5  -6   6      225.74      348.25     45.23 o 
   6  -6   6      133.96      247.92     46.01 o 
   7  -6   6      381.85      378.54     20.22 o 
  -9  -5   6      191.27      187.08      3.71 o 
  -8  -5   6      276.93      281.13     32.19 o 
  -7  -5   6      401.55      364.24     20.90 o 
  -6  -5   6       18.30       13.05     14.66 o 
  -5  -5   6     1395.04     1471.77     71.09 o 
  -4  -5   6     1316.38     1144.22     96.26 o 
  -3  -5   6      199.63      182.33     39.14 o 
  -2  -5   6     2150.52     2050.92     14.83 o 
  -1  -5   6     2100.39     2179.64     21.69 o 
   0  -5   6      663.62      629.12     14.31 o 
   1  -5   6      133.57      190.79     34.13 o 
   2  -5   6     2621.25     2348.11     47.31 o 
   3  -5   6      937.63      970.65    155.73 o 
   4  -5   6      140.23      151.19     47.44 o 
   5  -5   6      120.62      142.30      7.98 o 
   6  -5   6      551.71      684.78     65.73 o 
   7  -5   6      222.52      222.14     20.56 o 
 -10  -4   6       50.87       45.00     61.52 o 
  -9  -4   6      295.66      362.03     74.83 o 
  -8  -4   6      204.81      236.46     48.03 o 
  -7  -4   6      261.74      281.46     57.47 o 
  -6  -4   6     2379.84     2146.75     91.80 o 
  -5  -4   6      282.01      289.17     41.56 o 
  -4  -4   6     2113.51     2226.84     34.62 o 
  -3  -4   6      969.21      881.04     35.06 o 
  -2  -4   6     1028.49     1122.10     60.09 o 
  -1  -4   6      567.44      608.25     19.23 o 
   0  -4   6     2956.16     2931.47     34.62 o 
   1  -4   6     3969.80     3650.63     65.98 o 
   2  -4   6       13.38       11.48     17.37 o 
   3  -4   6     1531.03     1491.87     67.59 o 
   4  -4   6      803.41      846.25     24.41 o 
   5  -4   6      137.64      136.86     47.36 o 
   6  -4   6       56.10       93.20     63.88 o 
   7  -4   6      231.63      193.32      6.07 o 
   8  -4   6      547.22      528.55     47.02 o 
 -10  -3   6      217.02      197.36     19.38 o 
  -9  -3   6      564.94      578.94     47.02 o 
  -8  -3   6      812.94      674.16      5.39 o 
  -7  -3   6        7.04       11.46     54.61 o 
  -6  -3   6      296.89      277.38     16.33 o 
  -5  -3   6      693.70      715.30     26.41 o 
  -4  -3   6     2000.62     2042.12     22.78 o 
  -3  -3   6     1161.15     1272.99    103.05 o 
  -2  -3   6     3833.82     3627.53     27.60 o 
  -1  -3   6     4234.23     3990.58     60.26 o 
   0  -3   6      653.43      609.86     21.51 o 
   1  -3   6      584.99      493.89     22.02 o 
   2  -3   6      747.60      688.38     12.22 o 
   3  -3   6     2002.62     1951.24     41.03 o 
   4  -3   6      612.07      661.61     31.74 o 
   5  -3   6     1173.80     1421.14     43.15 o 
   6  -3   6     1117.27     1007.20      2.53 o 
   7  -3   6       12.70       22.42     51.57 o 
   8  -3   6      228.36      263.26     62.87 o 
 -10  -2   6      291.85      272.87      4.04 o 
  -9  -2   6      458.79      452.53     15.00 o 
  -8  -2   6      201.63      253.32     49.38 o 
  -7  -2   6      371.55      489.44     73.15 o 
  -6  -2   6     2644.00     2762.94     45.59 o 
  -5  -2   6      517.60      499.86     11.49 o 
  -4  -2   6      952.76      944.73     20.27 o 
  -3  -2   6      777.44      731.04      8.96 o 
  -2  -2   6      330.43      329.08     19.17 o 
  -1  -2   6     1217.85     1548.64     38.34 o 
   0  -2   6      466.49      436.74     10.20 o 
   1  -2   6     2261.45     2194.49     32.61 o 
   2  -2   6      356.14      325.34     17.19 o 
   3  -2   6     3045.77     3016.64     16.71 o 
   4  -2   6     1524.05     1693.24     49.30 o 
   5  -2   6      293.60      281.97      7.58 o 
   6  -2   6      185.77      264.10     57.64 o 
   7  -2   6      773.93      728.43     22.75 o 
   8  -2   6      576.03      653.43     73.65 o 
   9  -2   6       13.81        9.94     44.66 o 
 -11  -1   6      131.56      148.65     61.69 o 
 -10  -1   6       47.11       90.68     13.15 o 
  -9  -1   6      288.30      403.82     69.10 o 
  -8  -1   6      340.70      488.10     81.41 o 
  -7  -1   6     1159.46     1493.44     49.55 o 
  -6  -1   6      326.88      325.34     41.38 o 
  -5  -1   6     5523.62     5460.41     48.35 o 
  -4  -1   6     1617.15     1553.98     31.61 o 
  -3  -1   6      229.69      226.03     17.28 o 
  -2  -1   6      349.10      351.81     18.30 o 
  -1  -1   6     2262.82     2231.43     81.01 o 
   0  -1   6     2286.28     2383.94     37.76 o 
   1  -1   6      387.02      414.36     22.63 o 
   2  -1   6     5127.08     4887.32     76.85 o 
   3  -1   6     2358.23     2270.75     22.29 o 
   4  -1   6      301.44      399.78     46.18 o 
   5  -1   6      681.66      623.10     30.34 o 
   6  -1   6      675.94      648.55     30.17 o 
   7  -1   6      446.89      545.23     67.08 o 
   8  -1   6      309.44      368.09     49.89 o 
   9  -1   6      444.80      513.38     52.25 o 
 -11   0   6        2.23      -10.11     24.44 o 
 -10   0   6      412.03      488.60     83.09 o 
  -9   0   6      709.02      661.19     80.06 o 
  -8   0   6      311.68      325.62     12.13 o 
  -7   0   6     1474.32     1677.32     50.23 o 
  -6   0   6      325.29      333.71     38.60 o 
  -5   0   6      691.90      676.79     32.61 o 
  -4   0   6       27.81       13.60      6.69 o 
  -3   0   6     5784.13     5336.87     52.25 o 
  -2   0   6     2064.10     2181.86     80.42 o 
  -1   0   6     1750.94     1877.86     93.72 o 
   0   0   6     3720.05     3581.68    107.06 o 
   1   0   6      137.37      185.68     42.55 o 
   2   0   6      898.42      931.90     34.29 o 
   3   0   6      508.78      525.68     15.93 o 
   4   0   6     2384.64     2380.62     59.75 o 
   5   0   6     1838.89     1880.39     23.51 o 
   6   0   6      727.94      712.25     19.21 o 
   7   0   6     1103.01     1422.15     73.65 o 
   8   0   6       38.03       44.49     41.12 o 
   9   0   6       21.87       10.62     17.36 o 
 -11   1   6      126.02      173.93     19.21 o 
 -10   1   6       29.27       20.39      0.67 o 
  -9   1   6      257.86      353.43     65.06 o 
  -8   1   6      305.59      267.47     19.89 o 
  -7   1   6     1164.14     1339.73     77.70 o 
  -6   1   6      327.83      434.50     69.78 o 
  -5   1   6     5880.31     5410.82     29.18 o 
  -4   1   6     1548.21     1603.64     28.62 o 
  -3   1   6      210.78      252.33     22.11 o 
  -2   1   6      261.56      328.12     18.99 o 
  -1   1   6     2069.58     2223.31     70.57 o 
   0   1   6     2362.39     2396.30     16.54 o 
   1   1   6      396.46      405.52     18.51 o 
   2   1   6     5420.90     4939.60      6.91 o 
   4   1   6      256.67      404.50     78.71 o 
   5   1   6      557.70      515.23     25.96 o 
   6   1   6      618.44      644.00     23.93 o 
   9   1   6      470.15      416.13      4.89 o 
 -10   2   6      300.58      254.16      3.03 o 
  -9   2   6      504.16      436.86     57.64 o 
  -8   2   6      223.66      239.33     46.69 o 
  -7   2   6      405.75      484.72     44.16 o 
  -6   2   6     2466.11     2462.05     33.03 o 
  -5   2   6      541.07      527.03     19.72 o 
  -4   2   6      831.41      773.49     57.02 o 
  -3   2   6      891.44      811.16     32.19 o 
  -2   2   6      462.16      441.78     33.12 o 
  -1   2   6     1226.91     1227.11    108.37 o 
   0   2   6      548.49      690.39     49.51 o 
   1   2   6     2105.82     1941.75     30.81 o 
   5   2   6      384.35      379.89     18.71 o 
   6   2   6      262.15      255.17      7.92 o 
   7   2   6      802.45      741.92     31.52 o 
   8   2   6      509.72      578.43     43.48 o 
 -10   3   6      235.82      224.83      4.89 o 
  -9   3   6      532.66      519.78     59.33 o 
  -8   3   6      815.90      788.60     70.11 o 
  -7   3   6        7.06       23.26     78.03 o 
  -6   3   6      278.68      382.93     78.54 o 
  -5   3   6      784.75      778.15     34.05 o 
  -4   3   6     2033.74     2093.12    140.23 o 
  -3   3   6     1283.26     1682.15     51.57 o 
  -2   3   6     3592.28     3284.81    103.48 o 
  -1   3   6     4162.82     4082.52     51.99 o 
   0   3   6      724.74      804.45     82.25 o 
   1   3   6      666.98      630.51     66.41 o 
   2   3   6      904.48      902.54     29.83 o 
   5   3   6     1224.99     1163.61     53.43 o 
   6   3   6      996.40      900.52      8.76 o 
   7   3   6       13.85       24.27     26.63 o 
   8   3   6      235.79      309.10     78.54 o 
 -10   4   6       46.08       54.44     24.61 o 
  -9   4   6      257.81      223.15     11.29 o 
  -8   4   6      181.49      319.72     72.30 o 
  -7   4   6      248.51      277.76     14.33 o 
  -6   4   6     2546.37     2454.13     11.63 o 
  -5   4   6      292.49      284.16     37.92 o 
  -4   4   6     2206.90     2214.97     35.90 o 
  -3   4   6      919.15     1006.90    105.84 o 
  -2   4   6      889.71      807.99     43.65 o 
  -1   4   6      455.64      515.06     28.31 o 
   0   4   6     2822.60     2767.95     40.45 o 
   1   4   6     4231.73     3880.49     36.91 o 
   2   4   6       14.69       28.99     62.53 o 
   6   4   6       46.72       48.88     77.19 o 
   7   4   6      212.16      308.94     50.39 o 
   8   4   6      562.77      494.50     31.85 o 
  -9   5   6      211.77      250.28     77.70 o 
  -8   5   6      304.96      296.97     48.03 o 
  -7   5   6      315.17      321.41     23.43 o 
  -6   5   6       24.38       12.30     43.82 o 
  -5   5   6     1231.68     1393.33     65.73 o 
  -4   5   6     1366.14     1581.08     65.39 o 
  -2   5   6     2219.51     2506.21     71.80 o 
  -1   5   6     2304.56     2094.12      9.10 o 
   6   5   6      590.00      593.94     20.56 o 
   7   5   6      249.91      280.96     18.20 o 
  -9   6   6      420.48      383.60     41.46 o 
  -8   6   6      192.59      331.01     81.91 o 
  -7   6   6      412.39      430.12     68.43 o 
  -6   6   6      211.35      229.05     15.51 o 
  -5   6   6       91.48       89.16      4.72 o 
   6   6   6      120.78      216.91     37.08 o 
   7   6   6      371.76      364.55     40.96 o 
  -8   7   6      134.65      162.98     24.10 o 
  -7   7   6      380.76      394.22     22.75 o 
   6   7   6      294.01      273.54     70.62 o 
  -5  -9   7      286.90      309.40     21.26 o 
  -4  -9   7      456.20      367.83      6.57 o 
  -3  -9   7       97.39       65.23     11.46 o 
  -2  -9   7      339.89      345.33     40.53 o 
  -1  -9   7      195.42      271.52     36.77 o 
   0  -9   7        8.53       -0.26     14.66 o 
   1  -9   7       99.48       98.12     38.01 o 
   2  -9   7      257.28      211.79      3.37 o 
  -6  -8   7      377.32      470.74     37.66 o 
  -5  -8   7      157.43      142.69     15.93 o 
  -4  -8   7      614.88      605.04     18.96 o 
  -3  -8   7      237.94      255.69     24.52 o 
  -2  -8   7      555.04      595.31     47.62 o 
  -1  -8   7       29.17       43.31     22.04 o 
   0  -8   7      433.41      456.56     30.64 o 
   1  -8   7      784.08      730.45     45.46 o 
   2  -8   7      204.39      209.40     30.46 o 
   3  -8   7      231.38      365.77     48.51 o 
   4  -8   7      256.54      294.48     39.78 o 
  -8  -7   7      392.20      456.91     55.18 o 
  -7  -7   7       27.70       48.23     33.50 o 
  -6  -7   7      352.51      390.06     31.69 o 
  -5  -7   7       77.57       86.65     26.21 o 
  -4  -7   7      362.35      380.69     23.64 o 
  -3  -7   7      532.34      491.63     16.88 o 
  -2  -7   7      403.48      375.48     12.72 o 
  -1  -7   7     1834.45     1788.19     38.81 o 
   0  -7   7      126.68      135.68     11.46 o 
   1  -7   7      283.66      367.81     49.38 o 
   2  -7   7      171.60      190.28     54.14 o 
   3  -7   7      327.35      436.17     51.95 o 
   4  -7   7      308.49      353.35     29.07 o 
   5  -7   7      174.37      174.69     19.70 o 
  -8  -6   7       72.29       76.97     39.86 o 
  -7  -6   7      124.29      149.32     22.09 o 
  -6  -6   7      574.23      645.59     40.54 o 
  -5  -6   7      350.32      314.89     26.21 o 
  -4  -6   7      824.22      795.93     19.55 o 
  -3  -6   7      935.47      864.78     31.50 o 
  -2  -6   7      299.48      331.18     21.21 o 
  -1  -6   7      177.15      198.36     39.03 o 
   0  -6   7      103.40      114.01     13.75 o 
   1  -6   7      787.03      721.18     34.84 o 
   2  -6   7      372.62      365.90     39.30 o 
   3  -6   7      589.44      578.38     33.35 o 
   4  -6   7      812.00      711.28     60.76 o 
   5  -6   7       34.03       70.28     54.11 o 
   6  -6   7        8.70        3.88     12.98 o 
  -9  -5   7       58.06       44.83     75.84 o 
  -8  -5   7      327.42      286.52      2.02 o 
  -7  -5   7      298.38      345.77     39.71 o 
  -6  -5   7      258.73      329.91     21.34 o 
  -5  -5   7     1130.33      963.07     53.23 o 
  -4  -5   7      509.69      407.22     51.36 o 
  -3  -5   7      687.71      692.14     28.20 o 
  -2  -5   7      609.95      625.54     27.73 o 
  -1  -5   7     1962.78     2031.39    105.44 o 
   0  -5   7     1380.82     1573.20     32.37 o 
   1  -5   7      247.72      288.93     34.79 o 
   2  -5   7     1301.18     1496.28     48.57 o 
   3  -5   7      635.07      650.48     21.99 o 
   4  -5   7      354.20      347.60     18.96 o 
   5  -5   7      307.08      297.67     23.11 o 
   6  -5   7      692.23      729.11     65.39 o 
   7  -5   7      132.43      111.91     61.18 o 
 -10  -4   7      131.93      167.70     78.54 o 
  -9  -4   7      591.59      529.72     12.98 o 
  -8  -4   7       30.27       54.61     50.90 o 
  -7  -4   7      759.01      680.45     18.13 o 
  -6  -4   7      351.52      388.90     25.42 o 
  -5  -4   7      114.92      119.73     38.56 o 
  -4  -4   7      116.48       98.00     13.85 o 
  -3  -4   7     1705.70     1593.39     86.17 o 
  -2  -4   7     4652.14     4327.49     67.25 o 
  -1  -4   7       14.51        0.24      3.60 o 
   0  -4   7     3682.10     3455.91     47.95 o 
   1  -4   7      219.26      220.77     34.89 o 
   2  -4   7      230.60      230.14     24.78 o 
   3  -4   7      448.88      479.92     29.07 o 
   4  -4   7     1091.30     1546.94     46.39 o 
   5  -4   7      905.91      829.35     53.18 o 
   6  -4   7       40.35       27.14      2.36 o 
   7  -4   7      716.97      746.13     64.38 o 
 -10  -3   7       15.83       42.47     84.10 o 
  -9  -3   7      199.92      256.86     24.27 o 
  -8  -3   7      125.97      184.55     18.54 o 
  -7  -3   7      223.93      275.52     27.39 o 
  -6  -3   7      448.04      459.35     17.42 o 
  -5  -3   7     2661.26     2541.70     74.78 o 
  -4  -3   7     1602.32     1804.04     34.78 o 
  -3  -3   7      455.69      465.75     26.01 o 
  -2  -3   7      989.13     1153.73     88.18 o 
  -1  -3   7      469.62      517.29     27.28 o 
   0  -3   7     1452.72     1568.24     58.96 o 
   1  -3   7      414.06      421.65     54.19 o 
   2  -3   7     5023.75     4576.13     74.07 o 
   3  -3   7     1377.17     1638.44     54.16 o 
   4  -3   7      172.27      191.70     32.44 o 
   5  -3   7      383.76      486.07     62.19 o 
   6  -3   7      238.15      328.99     48.88 o 
   7  -3   7      315.94      304.05     38.26 o 
   8  -3   7       31.74       35.73     35.39 o 
 -10  -2   7      287.29      360.68     43.48 o 
  -9  -2   7      957.71      944.67     55.45 o 
  -8  -2   7        2.12        3.20     63.03 o 
  -7  -2   7      645.50      595.12     19.38 o 
  -6  -2   7     1060.17      970.61     70.96 o 
  -5  -2   7      362.96      316.16     21.14 o 
  -4  -2   7     1902.70     2213.81     37.60 o 
  -3  -2   7      448.54      417.49     32.69 o 
  -2  -2   7     3200.00     2937.77     55.20 o 
  -1  -2   7      197.38      220.82     25.30 o 
   0  -2   7     2545.77     2388.60    190.99 o 
   1  -2   7      465.96      432.87     20.64 o 
   2  -2   7      403.79      471.55     25.07 o 
   3  -2   7     1176.29     1238.33     63.37 o 
   4  -2   7      976.72      923.52     28.53 o 
   5  -2   7     1165.91     1323.89     80.06 o 
   6  -2   7        8.90       30.34     36.24 o 
   7  -2   7      659.77      629.84     27.81 o 
   8  -2   7      318.33      252.81      1.35 o 
 -10  -1   7      268.23      356.80     62.70 o 
  -9  -1   7      268.86      312.14     55.79 o 
  -8  -1   7     1407.99     1233.72     32.53 o 
  -7  -1   7      275.61      285.85     39.27 o 
  -6  -1   7      570.15      523.35     36.49 o 
  -5  -1   7     1270.73     1627.97     41.54 o 
  -4  -1   7      663.83      654.96     19.47 o 
  -3  -1   7     1149.39     1309.10    114.60 o 
  -2  -1   7     1462.03     1611.83     33.79 o 
  -1  -1   7     6497.99     6204.01     97.80 o 
   0  -1   7      624.14      596.56     13.58 o 
   1  -1   7     1373.13     1522.05     62.53 o 
   2  -1   7     2353.38     2463.53     62.19 o 
   3  -1   7     1458.15     1310.31     60.08 o 
   4  -1   7      750.95      692.03     35.06 o 
   5  -1   7      600.80      556.19      1.69 o 
   6  -1   7     1076.94      969.95     51.41 o 
   7  -1   7      226.88      318.37     72.30 o 
   8  -1   7       25.76       57.47     55.45 o 
 -10   0   7      438.46      399.44     58.32 o 
  -9   0   7      352.23      403.99     69.78 o 
  -8   0   7        0.37       -1.85      3.71 o 
  -7   0   7       13.96       -1.35     25.28 o 
  -6   0   7     3413.49     3115.14    154.13 o 
  -5   0   7      358.52      390.92     14.36 o 
  -4   0   7     2644.72     2397.07    140.14 o 
  -3   0   7     3755.65     3488.58     26.38 o 
  -2   0   7       26.40       20.93      9.01 o 
  -1   0   7       17.42       44.98     31.37 o 
   0   0   7      477.26      463.92     16.41 o 
   1   0   7     2852.94     2768.93     26.54 o 
   2   0   7      942.31      937.92     50.86 o 
   3   0   7     3757.82     3596.43     43.06 o 
   4   0   7     1678.95     1844.68     50.23 o 
   5   0   7        8.59        0.84     45.00 o 
   6   0   7      342.64      365.73     14.66 o 
   7   0   7       22.61       32.87     55.79 o 
   8   0   7      325.63      381.41     61.18 o 
 -10   1   7      287.60      251.63     17.70 o 
  -9   1   7      284.27      301.86     17.36 o 
  -8   1   7     1459.47     1430.75     19.05 o 
  -7   1   7      242.81      308.26     44.66 o 
  -6   1   7      622.58      628.77     39.05 o 
  -5   1   7     1108.39     1083.20     19.08 o 
  -4   1   7      573.95      548.25     20.84 o 
  -3   1   7     1099.77     1029.57     50.39 o 
  -2   1   7     1437.49     1506.98     34.72 o 
  -1   1   7     6754.57     6165.64     77.02 o 
   0   1   7      564.03      535.13     23.07 o 
   1   1   7     1493.56     1632.34    113.45 o 
   2   1   7     2069.74     2203.00     51.57 o 
   3   1   7     1377.79     1761.42     78.71 o 
   5   1   7      589.75      556.69      6.24 o 
   6   1   7     1191.30     1005.85     11.63 o 
   7   1   7      202.08      179.33     56.46 o 
   8   1   7       22.61       18.03     72.81 o 
 -10   2   7      296.16      294.95     21.57 o 
  -9   2   7      860.39      852.48     69.27 o 
  -8   2   7        3.96       -1.43      2.87 o 
  -7   2   7      540.65      560.57     20.90 o 
  -6   2   7     1151.68     1221.25     11.97 o 
  -5   2   7      394.03      472.87     31.03 o 
  -4   2   7     2000.39     2062.70     79.21 o 
  -3   2   7      501.77      492.98     33.71 o 
  -2   2   7     2922.42     2627.99    158.09 o 
  -1   2   7      230.81      321.00     37.85 o 
   0   2   7     2428.39     2558.45     51.41 o 
   1   2   7      528.90      555.85     57.30 o 
   2   2   7      520.67      607.25     78.54 o 
   5   2   7     1090.84     1323.22     66.91 o 
   6   2   7        8.18       50.90     73.32 o 
 -10   3   7       10.23        9.94     80.90 o 
  -9   3   7      207.85      265.45     30.17 o 
  -8   3   7      147.77      130.11     13.15 o 
  -7   3   7      230.40      270.00     74.50 o 
  -6   3   7      550.98      495.34     33.20 o 
  -5   3   7     2535.08     2222.38     32.02 o 
  -4   3   7     1615.12     1868.00     27.71 o 
  -3   3   7      421.41      401.37     20.39 o 
  -2   3   7      947.33      962.38     13.40 o 
  -1   3   7      571.28      541.69     14.49 o 
   0   3   7     1286.51     1476.76     51.07 o 
   1   3   7      406.61      391.18     13.15 o 
   2   3   7     4881.25     4623.42     51.07 o 
   3   3   7     1293.34     1445.75     67.42 o 
   5   3   7      395.12      419.16     64.38 o 
   6   3   7      287.61      294.95     71.97 o 
   7   3   7      285.94      282.64     15.84 o 
 -10   4   7      126.90      156.57     51.24 o 
  -9   4   7      614.32      661.52     81.57 o 
  -8   4   7       26.98        9.27     51.41 o 
  -7   4   7      757.44      701.97     15.51 o 
  -6   4   7      328.98      319.39      9.44 o 
  -5   4   7       80.87       83.93      2.36 o 
  -4   4   7       65.59       80.90      5.73 o 
  -3   4   7     1666.14     1808.45     31.01 o 
  -2   4   7     4798.26     4533.25     41.46 o 
  -1   4   7       28.18       51.41     71.63 o 
   0   4   7     3839.20     3385.99      7.75 o 
   1   4   7      185.35      245.90     51.57 o 
   6   4   7       38.40       65.06     49.21 o 
   7   4   7      725.59      640.29     29.66 o 
  -9   5   7       62.10       59.83     37.58 o 
  -8   5   7      289.17      385.12     77.36 o 
  -7   5   7      297.42      338.43     24.27 o 
  -6   5   7      194.11      300.68     62.19 o 
  -5   5   7     1248.63     1113.05     19.89 o 
  -2   5   7      608.22      598.32     39.61 o 
  -1   5   7     1798.50     2025.53     55.28 o 
   6   5   7      604.60      573.71     14.49 o 
   7   5   7      146.06      211.01     73.82 o 
  -8   6   7       87.78       68.43      3.37 o 
  -7   6   7      147.79      192.98     52.42 o 
   6   6   7        7.58       14.49     73.99 o 
  -3  -9   8       54.43      107.34     10.48 o 
  -2  -9   8        8.62       14.41     16.17 o 
  -1  -9   8      272.35      304.56     19.64 o 
   0  -9   8      206.55      210.67     21.57 o 
   1  -9   8       91.39       83.66     17.27 o 
  -6  -8   8       94.31       97.55     32.53 o 
  -5  -8   8      314.59      313.95      9.79 o 
  -4  -8   8       33.62       34.99     46.52 o 
  -3  -8   8      311.04      355.88     32.07 o 
  -2  -8   8      456.62      423.27     29.92 o 
  -1  -8   8       88.46       70.53     12.00 o 
   0  -8   8      458.49      380.85     26.83 o 
   1  -8   8      125.86      104.18     25.11 o 
   2  -8   8      127.05      131.50     13.06 o 
   3  -8   8       96.35      105.61     49.64 o 
  -7  -7   8      380.72      315.28     50.98 o 
  -6  -7   8      132.74      115.36     18.71 o 
  -5  -7   8      262.97      272.44     38.00 o 
  -4  -7   8      783.96      681.50     21.83 o 
  -3  -7   8       34.58       68.59     37.90 o 
  -2  -7   8      362.09      470.60     42.82 o 
  -1  -7   8       12.41       16.62      9.91 o 
   0  -7   8       79.13      110.22     21.10 o 
   1  -7   8       94.00       96.29     21.51 o 
   2  -7   8      431.36      428.07     32.30 o 
   3  -7   8      991.12      867.15     12.15 o 
   4  -7   8       93.15       98.06     28.85 o 
  -8  -6   8       33.20       58.99     45.67 o 
  -7  -6   8      376.57      372.48      9.44 o 
  -6  -6   8      513.46      492.50     25.37 o 
  -5  -6   8      108.59      106.10     32.72 o 
  -4  -6   8      176.27      209.29     28.49 o 
  -3  -6   8      134.47      175.60     11.79 o 
  -2  -6   8      509.38      419.18     31.76 o 
  -1  -6   8       81.61      104.40     23.18 o 
   0  -6   8      443.84      484.92     34.83 o 
   1  -6   8      457.06      472.28     20.63 o 
   2  -6   8      141.53      220.62     48.29 o 
   3  -6   8       57.98       56.80     13.15 o 
   4  -6   8       64.85      100.62     32.10 o 
   5  -6   8      350.12      294.44     16.45 o 
  -9  -5   8      175.84      189.44     10.45 o 
  -8  -5   8      447.59      356.30      1.69 o 
  -7  -5   8      248.38      245.06     43.82 o 
  -6  -5   8      264.33      394.75     48.96 o 
  -5  -5   8      250.65      305.28     22.37 o 
  -4  -5   8      422.95      477.71     26.28 o 
  -3  -5   8      343.32      382.58     23.76 o 
  -2  -5   8      652.95      619.47     62.31 o 
  -1  -5   8      394.55      362.01     20.78 o 
   0  -5   8       52.21       71.08     17.25 o 
   1  -5   8     1135.13     1098.76     44.94 o 
   2  -5   8      257.37      260.49     22.42 o 
   3  -5   8      758.34      772.73     27.78 o 
   4  -5   8      192.88      297.28     40.52 o 
   5  -5   8      564.52      569.26     51.11 o 
   6  -5   8      289.52      331.69     29.49 o 
  -9  -4   8      230.36      270.51     49.89 o 
  -8  -4   8       73.97       98.93     22.75 o 
  -7  -4   8       29.03       55.89     30.16 o 
  -6  -4   8      920.26      843.81     49.72 o 
  -5  -4   8     1607.38     1786.41     38.54 o 
  -4  -4   8      219.90      197.09      5.78 o 
  -3  -4   8     1187.44      986.91     11.59 o 
  -2  -4   8      308.98      306.49     14.51 o 
  -1  -4   8      547.09      574.97     27.99 o 
   0  -4   8      331.92      289.62     38.28 o 
   1  -4   8      375.88      383.87     27.79 o 
   2  -4   8      650.20      683.12     32.06 o 
   3  -4   8      553.99      505.01     17.28 o 
   4  -4   8     1069.16     1101.21    119.16 o 
   5  -4   8       72.88      128.06     48.29 o 
   6  -4   8       29.15       44.83     50.23 o 
   7  -4   8      143.62      200.73     39.27 o 
 -10  -3   8       86.58       81.74     23.60 o 
  -9  -3   8       71.05       92.36     39.44 o 
  -8  -3   8      840.59      757.26     69.61 o 
  -7  -3   8      433.44      445.76     24.27 o 
  -6  -3   8      174.99      179.17     20.69 o 
  -5  -3   8      182.25      213.82     49.67 o 
  -4  -3   8       47.25      116.81     53.76 o 
  -3  -3   8       88.01       78.87     12.48 o 
  -2  -3   8      107.61      150.99     18.80 o 
  -1  -3   8     3157.66     2975.23    115.29 o 
   0  -3   8      788.80      684.97     25.18 o 
   1  -3   8     1161.53     1110.34     33.65 o 
   2  -3   8      431.65      499.14     36.77 o 
   3  -3   8      215.59      281.13     36.07 o 
   4  -3   8       41.92       26.75     13.99 o 
   5  -3   8        4.71       -2.53     82.42 o 
   6  -3   8     1237.40     1125.52     42.81 o 
   7  -3   8      226.44      211.86      6.40 o 
 -10  -2   8      483.56      537.31     68.76 o 
  -9  -2   8      348.70      299.50     13.65 o 
  -8  -2   8       27.00       38.76     20.22 o 
  -7  -2   8      295.14      354.40     28.77 o 
  -6  -2   8      723.04      646.21     37.08 o 
  -5  -2   8      270.96      273.33     26.65 o 
  -4  -2   8      146.17      213.38     32.59 o 
  -3  -2   8     2062.47     2267.23     43.32 o 
  -2  -2   8     1137.19     1032.00     16.66 o 
  -1  -2   8      265.57      289.35     15.07 o 
   0  -2   8      984.35      940.29     22.73 o 
   1  -2   8      103.59      133.80     31.95 o 
   2  -2   8     1638.21     1526.43     43.06 o 
   3  -2   8      509.48      473.83      1.90 o 
   4  -2   8      529.47      530.48     20.81 o 
   5  -2   8      171.74      202.42     45.34 o 
   6  -2   8      307.25      315.17     32.70 o 
   7  -2   8      424.67      483.88     60.34 o 
 -10  -1   8       27.51       58.48     59.33 o 
  -9  -1   8       66.09       57.64     77.02 o 
  -8  -1   8      470.41      454.89     32.19 o 
  -7  -1   8       70.22       46.11     15.59 o 
  -6  -1   8      727.97      746.96     29.04 o 
  -5  -1   8      377.97      393.29     26.51 o 
  -4  -1   8     2616.85     2632.99     91.60 o 
  -3  -1   8       23.67       19.97      6.17 o 
  -2  -1   8     1509.23     1639.63     64.38 o 
  -1  -1   8     2880.45     3003.69     35.45 o 
   0  -1   8      650.10      678.27     31.84 o 
   1  -1   8      102.96      113.68     15.87 o 
   2  -1   8      748.35      737.84     26.71 o 
   3  -1   8     1128.75     1404.94    237.73 o 
   4  -1   8      414.52      496.02     41.46 o 
   5  -1   8     1098.73     1081.36      7.75 o 
   6  -1   8      188.88      160.45     30.17 o 
   7  -1   8      214.20      215.73     62.02 o 
   8  -1   8      132.25      241.52     68.60 o 
 -10   0   8       80.87       86.46     65.73 o 
  -9   0   8      637.87      609.61     68.76 o 
  -8   0   8       25.70       33.88     41.12 o 
  -7   0   8       62.60       53.09      4.55 o 
  -6   0   8     1822.66     1921.69     73.15 o 
  -5   0   8      305.20      300.36     33.03 o 
  -4   0   8       63.09       64.80     16.85 o 
  -3   0   8      433.06      468.75     33.50 o 
  -2   0   8     4348.05     4276.35     61.85 o 
  -1   0   8       82.76       89.75     15.00 o 
   0   0   8     3043.93     2750.18     35.61 o 
   1   0   8     1606.83     1517.93     48.85 o 
   2   0   8      354.31      372.31     10.45 o 
   3   0   8      211.29      226.18     48.03 o 
   4   0   8      191.00      216.41     17.53 o 
   5   0   8      484.42      448.99     33.37 o 
   6   0   8        1.07       -9.61     48.88 o 
   7   0   8      900.84      904.05     68.60 o 
   8   0   8      194.58      257.53     51.91 o 
 -10   1   8       21.79       17.53      5.73 o 
  -9   1   8       70.34      155.90     22.25 o 
  -8   1   8      425.42      375.00      3.37 o 
  -7   1   8       46.89       68.26     49.21 o 
  -6   1   8      801.40      769.15     15.32 o 
  -5   1   8      422.20      469.20     27.59 o 
  -4   1   8     2604.90     2400.61     49.30 o 
  -3   1   8       44.57       40.70     11.79 o 
  -2   1   8     1612.82     1591.52    120.42 o 
  -1   1   8     2566.23     2365.47     28.74 o 
   0   1   8      603.39      620.92     22.62 o 
   1   1   8      115.32      144.77     17.11 o 
   2   1   8      749.86      707.60     18.15 o 
   3   1   8     1126.13     1200.18     14.33 o 
   4   1   8      406.08      476.97     42.98 o 
   5   1   8     1203.52     1059.28     26.97 o 
   6   1   8      160.94      234.10     83.60 o 
   7   1   8      202.63      220.11     59.50 o 
 -10   2   8      436.62      428.09     68.76 o 
  -9   2   8      397.69      413.77     57.30 o 
  -8   2   8       31.44       35.73     23.43 o 
  -7   2   8      267.18      296.80     35.39 o 
  -6   2   8      766.62      697.68     45.86 o 
  -5   2   8      162.78      239.39     28.48 o 
  -4   2   8      181.54      235.36     51.24 o 
  -3   2   8     2064.98     1852.68     15.42 o 
  -2   2   8     1256.31     1137.94     32.11 o 
  -1   2   8      308.59      286.18     36.24 o 
   0   2   8     1053.74     1277.54     43.99 o 
   1   2   8      127.66      174.95     81.24 o 
   2   2   8     1589.54     1688.11     27.14 o 
   3   2   8      453.63      457.42     28.65 o 
   5   2   8      187.98      342.98     82.92 o 
 -10   3   8       88.54       96.41     51.24 o 
  -9   3   8       84.70       58.15     68.93 o 
  -8   3   8      872.15      904.22     24.94 o 
  -7   3   8      450.31      399.78     28.15 o 
  -6   3   8      141.69      225.51     36.57 o 
  -5   3   8      209.40      229.27     10.31 o 
  -4   3   8       75.79       69.19      7.40 o 
  -3   3   8       43.70       45.34     31.20 o 
  -2   3   8      129.10      210.17     28.15 o 
  -1   3   8     3145.58     2944.25     31.35 o 
   0   3   8      769.96      717.14     31.18 o 
   1   3   8      972.57      935.23     21.74 o 
   2   3   8      397.86      438.54     39.61 o 
   3   3   8      268.83      344.16     80.90 o 
   6   3   8     1194.05     1072.93     65.90 o 
  -9   4   8      220.33      245.23     47.36 o 
  -8   4   8       63.77      116.97     54.44 o 
  -7   4   8       17.23        5.56      8.43 o 
  -6   4   8      907.41      908.10     12.30 o 
  -5   4   8     1534.09     1465.97     30.34 o 
  -4   4   8      236.15      243.20     23.43 o 
  -3   4   8     1385.08     1520.07     61.01 o 
  -2   4   8      294.12      320.06     20.39 o 
  -1   4   8      550.47      587.87     65.90 o 
   0   4   8      255.56      270.68     14.83 o 
   1   4   8      354.61      362.87     26.12 o 
   6   4   8       40.67       38.26     24.44 o 
   7   4   8      113.61       85.45      3.88 o 
  -9   5   8      155.02      168.54      9.94 o 
  -8   5   8      513.87      526.19     74.50 o 
  -7   5   8      280.56      362.87     55.45 o 
  -3   5   8      344.99      368.94     26.80 o 
  -2   5   8      585.43      558.55     33.37 o 
   6   5   8      359.10      358.82     63.88 o 
  -5  -8   9      162.10      241.51     35.35 o 
  -4  -8   9       71.15       74.15     47.82 o 
  -3  -8   9      604.25      501.75      4.89 o 
  -2  -8   9      254.97      269.33     30.00 o 
  -1  -8   9       49.32       72.39     40.52 o 
   0  -8   9      165.12      136.28     30.25 o 
   1  -8   9      566.74      515.51     18.71 o 
   2  -8   9       87.07       89.89     25.33 o 
  -6  -7   9       30.59       45.34     61.69 o 
  -5  -7   9      507.35      511.62     36.98 o 
  -4  -7   9       76.92       68.38     22.46 o 
  -3  -7   9      130.51      234.13     35.48 o 
  -2  -7   9        7.63       11.06     25.62 o 
  -1  -7   9     1023.90      900.30     37.39 o 
   0  -7   9      675.47      654.91     21.60 o 
   1  -7   9       27.09       13.77      9.11 o 
   2  -7   9      731.18      676.44     12.10 o 
   3  -7   9      150.51      198.64     27.12 o 
  -7  -6   9      202.87      179.16     55.45 o 
  -6  -6   9      137.61      179.16     24.78 o 
  -5  -6   9      294.92      251.13     10.11 o 
  -4  -6   9       16.90        9.12      3.01 o 
  -3  -6   9      839.03      806.68     32.04 o 
  -2  -6   9      648.00      622.82     18.97 o 
  -1  -6   9      136.28      281.78     34.53 o 
   0  -6   9      262.32      265.12     38.10 o 
   1  -6   9      306.33      306.85     23.63 o 
   2  -6   9      455.50      519.59     34.37 o 
   3  -6   9       37.11       16.35     12.62 o 
   4  -6   9      550.84      518.41     57.73 o 
   5  -6   9      220.83      198.80      7.84 o 
  -8  -5   9      210.83      299.16     50.23 o 
  -7  -5   9      368.75      343.66     25.28 o 
  -6  -5   9      107.00      148.78     15.81 o 
  -5  -5   9      766.82      708.40     38.26 o 
  -4  -5   9      868.91      732.88     18.62 o 
  -3  -5   9        2.17       -2.18      4.37 o 
  -2  -5   9      551.42      513.04     18.35 o 
  -1  -5   9     1708.17     1902.92     32.19 o 
   0  -5   9      675.92      665.72     12.92 o 
   1  -5   9      185.22      160.09     22.53 o 
   2  -5   9     1328.57     1366.00     25.03 o 
   3  -5   9      616.04      570.87     27.39 o 
   4  -5   9       22.39        8.07      2.00 o 
   5  -5   9      126.89      152.29     43.06 o 
  -9  -4   9      336.15      382.76     80.39 o 
  -8  -4   9      235.45      195.63     15.39 o 
  -7  -4   9      343.27      373.40     15.37 o 
  -6  -4   9     1581.22     1646.59     46.01 o 
  -5  -4   9       97.80      162.04     24.61 o 
  -4  -4   9      359.26      378.63     26.46 o 
  -3  -4   9      936.43      894.29     21.88 o 
  -2  -4   9     1020.89      977.57    139.83 o 
  -1  -4   9      271.35      316.77     27.51 o 
   0  -4   9     1654.19     1629.81     99.95 o 
   1  -4   9     2952.92     2873.36     37.09 o 
   2  -4   9       80.73      130.67     43.45 o 
   3  -4   9      148.61      151.85     40.20 o 
   4  -4   9      125.00      180.75     32.70 o 
   5  -4   9      244.50      281.61     19.68 o 
   6  -4   9       96.40      103.65     83.43 o 
  -9  -3   9      316.87      410.73     65.73 o 
  -8  -3   9      265.51      280.79     15.84 o 
  -7  -3   9       49.39       71.40     33.81 o 
  -6  -3   9       99.56       90.87     11.29 o 
  -5  -3   9      376.62      378.75     55.62 o 
  -4  -3   9     1871.44     1810.22     41.97 o 
  -3  -3   9      362.58      365.36     41.97 o 
  -2  -3   9     1688.96     2045.68     49.59 o 
  -1  -3   9     1713.25     1728.01    106.71 o 
   0  -3   9       29.73       19.20     15.14 o 
   1  -3   9      135.66      182.05     24.16 o 
   2  -3   9      197.37      323.42     55.65 o 
   3  -3   9     2586.39     2400.25    115.54 o 
   4  -3   9      302.32      311.44     16.64 o 
   5  -3   9      496.79      541.69     58.32 o 
   6  -3   9      497.24      484.22     80.39 o 
  -9  -2   9      210.25      233.43     56.46 o 
  -8  -2   9       60.75       68.60     35.06 o 
  -7  -2   9      273.91      325.82     20.65 o 
  -6  -2   9     2505.46     2318.86     45.42 o 
  -5  -2   9      277.43      393.80     48.92 o 
  -4  -2   9       64.81       58.46     13.08 o 
  -3  -2   9     1291.87     1415.65     78.03 o 
  -2  -2   9      835.09      716.16     40.35 o 
  -1  -2   9      309.49      398.08     40.25 o 
   0  -2   9      496.28      468.20     19.31 o 
   1  -2   9     1797.16     1628.74    159.11 o 
   2  -2   9      634.05      628.60     26.28 o 
   3  -2   9      986.44      892.49     13.78 o 
   4  -2   9      756.11      749.84     81.24 o 
   5  -2   9      503.20      497.53     32.87 o 
   6  -2   9       25.95       17.53     11.29 o 
   7  -2   9      326.75      276.07     25.45 o 
 -10  -1   9       25.36       53.93     73.82 o 
  -9  -1   9       83.04      203.26     46.01 o 
  -8  -1   9      699.51      646.86     23.26 o 
  -7  -1   9      681.33      636.53     45.25 o 
  -6  -1   9       19.10       13.95     18.72 o 
  -5  -1   9     1872.91     1799.61    167.95 o 
  -4  -1   9     1068.24      932.32     12.94 o 
  -3  -1   9       95.87       86.22     52.08 o 
  -2  -1   9      288.94      327.78     17.84 o 
  -1  -1   9     1671.97     1560.83     27.30 o 
   0  -1   9     1488.96     1518.62     29.75 o 
   1  -1   9      348.99      364.43     19.65 o 
   2  -1   9     1367.44     1246.50    137.26 o 
   3  -1   9     1538.31     1606.03     22.08 o 
   4  -1   9      120.00      112.59      2.53 o 
   5  -1   9      255.30      307.08     35.73 o 
   6  -1   9      823.38      701.13      2.87 o 
   7  -1   9      512.21      413.09      2.87 o 
 -10   0   9      445.05      439.22     25.96 o 
  -9   0   9      145.82      159.27     14.66 o 
  -8   0   9      206.16      321.07     51.91 o 
  -7   0   9      353.76      311.87     56.46 o 
  -6   0   9     1186.64     1168.29     25.28 o 
  -5   0   9     1280.23     1479.72     30.77 o 
  -4   0   9        8.54       -7.72     16.93 o 
  -3   0   9     2800.18     2666.03     36.91 o 
  -2   0   9     2094.63     2230.19     52.85 o 
  -1   0   9      784.17      660.80     20.81 o 
   0   0   9      260.87      280.86     38.76 o 
   1   0   9      221.97      288.21     61.35 o 
   2   0   9     2457.55     2328.06     41.63 o 
   3   0   9       66.86       60.17     18.71 o 
   4   0   9      790.95      826.02     67.08 o 
   5   0   9     1825.29     1849.06     78.03 o 
   6   0   9      568.61      542.70      9.78 o 
   7   0   9       67.95       59.33     78.71 o 
 -10   1   9       18.58       67.42     32.53 o 
  -9   1   9       62.06       45.67     28.15 o 
  -8   1   9      708.09      676.52     30.67 o 
  -7   1   9      681.16      626.97     32.70 o 
  -6   1   9       22.52       20.96     17.10 o 
  -5   1   9     2006.59     2196.61     50.82 o 
  -4   1   9      926.60      903.51     48.59 o 
  -3   1   9       78.69      110.56     12.10 o 
  -2   1   9      195.08      179.55     23.17 o 
  -1   1   9     1678.79     1645.64     30.84 o 
   0   1   9     1626.77     1775.41     44.66 o 
   1   1   9      384.18      401.46     27.64 o 
   2   1   9     1476.83     1411.53     26.12 o 
   3   1   9     1338.27     1385.75     53.76 o 
   4   1   9      107.81      244.22     52.58 o 
   5   1   9      185.25      178.32     83.60 o 
   6   1   9      843.38      844.05     77.36 o 
   7   1   9      566.90      495.34     30.17 o 
  -9   2   9      213.52      213.20     11.80 o 
  -8   2   9       70.74       57.98     11.29 o 
  -7   2   9      261.06      340.28     45.34 o 
  -6   2   9     2368.25     2353.72     61.77 o 
  -5   2   9      349.38      325.34     15.44 o 
  -4   2   9       74.21       96.20     20.94 o 
  -3   2   9     1442.89     1596.73     23.03 o 
  -2   2   9      881.77      890.57     78.54 o 
  -1   2   9      274.64      336.24     39.61 o 
   0   2   9      492.18      467.03     32.02 o 
   1   2   9     1613.06     1715.75     22.58 o 
   2   2   9      773.45      739.22     34.38 o 
   3   2   9     1031.84      920.07      1.85 o 
   5   2   9      517.12      518.77     77.36 o 
   6   2   9       52.95       51.41     13.65 o 
   7   2   9      289.23      235.79      1.69 o 
  -9   3   9      291.80      313.49     18.54 o 
  -8   3   9      287.97      386.30     57.98 o 
  -7   3   9       55.96       50.90     36.57 o 
  -6   3   9      102.48       82.75      0.34 o 
  -5   3   9      396.49      362.85     16.17 o 
  -4   3   9     1880.15     1836.42     36.91 o 
  -3   3   9      422.70      411.75     12.30 o 
  -2   3   9     1632.19     1492.60     13.65 o 
  -1   3   9     1700.22     1857.83     39.78 o 
   0   3   9       43.36       32.02     75.84 o 
   1   3   9      105.46      215.06     32.87 o 
   2   3   9      223.00      200.40     84.10 o 
   3   3   9     2424.81     2135.75     50.90 o 
  -9   4   9      318.19      336.75     71.80 o 
  -8   4   9      220.25      205.79     22.08 o 
  -7   4   9      331.86      401.30     34.89 o 
  -5   4   9       85.44      158.60     28.65 o 
  -4   4   9      360.91      299.67      3.88 o 
  -3   4   9      834.45      756.92     24.94 o 
  -2   4   9      966.45     1055.91     29.16 o 
  -1   4   9      235.53      241.52     41.80 o 
   0   4   9     1716.91     1669.40     20.73 o 
   6   4   9       97.96       81.41     15.00 o 
  -4   5   9      937.09      804.62     26.29 o 
  -3   5   9        4.08       -3.88     30.34 o 
  -2   5   9      642.90      640.62     33.37 o 
  -2  -8  10      391.96      345.86     24.42 o 
  -1  -8  10       50.57       91.65     26.12 o 
  -5  -7  10       85.08      169.89     69.44 o 
  -3  -7  10      298.34      350.73     41.46 o 
  -2  -7  10      289.45      277.67     11.13 o 
  -1  -7  10      913.75      900.20     27.80 o 
   0  -7  10        4.60       -7.80     41.35 o 
   1  -7  10        2.74       -6.51     13.01 o 
   2  -7  10       54.80       42.03     20.28 o 
  -7  -6  10       24.71       72.81     82.42 o 
  -6  -6  10      484.84      426.24     44.66 o 
  -5  -6  10      209.35      284.83     43.82 o 
  -4  -6  10      171.22      173.42      6.74 o 
  -3  -6  10      368.38      399.33     19.64 o 
  -2  -6  10       81.75       60.43      4.44 o 
  -1  -6  10      321.64      373.86     27.59 o 
   0  -6  10       51.14      119.16     24.55 o 
   1  -6  10      644.81      658.52     24.64 o 
   2  -6  10      163.96      223.77     33.69 o 
   3  -6  10      302.02      316.92     20.90 o 
  -7  -5  10      292.58      294.33     22.86 o 
  -6  -5  10       26.66       22.49     34.95 o 
  -5  -5  10      465.09      391.69     84.52 o 
  -4  -5  10      416.13      392.34     27.33 o 
  -3  -5  10      581.80      577.97     25.28 o 
  -2  -5  10      270.28      298.49     15.51 o 
  -1  -5  10     1074.69     1219.06     73.23 o 
   0  -5  10      319.65      400.02     30.36 o 
   1  -5  10       68.46       73.26     16.80 o 
   2  -5  10      446.13      448.70     15.36 o 
   3  -5  10      363.22      364.84     42.14 o 
   4  -5  10      184.04      182.94     16.63 o 
  -8  -4  10        2.10       -1.16      2.32 o 
  -7  -4  10      334.67      353.93     45.93 o 
  -6  -4  10      358.29      332.67     28.66 o 
  -5  -4  10      356.13      321.75     40.45 o 
  -4  -4  10       93.98      105.40     17.10 o 
  -3  -4  10     1793.72     1791.42     20.22 o 
  -2  -4  10     1503.52     1866.26     82.92 o 
  -1  -4  10       11.86       11.73     17.19 o 
   0  -4  10      597.01      635.97     47.00 o 
   1  -4  10      323.46      366.01     40.22 o 
   2  -4  10      326.78      387.46     31.96 o 
   3  -4  10      138.93      140.62      4.55 o 
   4  -4  10      562.03      585.42     33.88 o 
   5  -4  10      451.06      518.60     81.57 o 
  -9  -3  10       34.96       76.01     82.92 o 
  -8  -3  10       65.16       68.08     31.85 o 
  -7  -3  10      486.57      557.04     34.98 o 
  -6  -3  10       52.36       64.54     29.45 o 
  -5  -3  10     1572.67     1796.60     68.17 o 
  -4  -3  10      267.48      310.62     44.19 o 
  -3  -3  10       69.78      102.02     49.14 o 
  -2  -3  10       20.29        5.84      2.36 o 
  -1  -3  10      282.73      272.53     14.06 o 
   0  -3  10     1325.75     1236.40     68.76 o 
   1  -3  10      150.70      245.78     35.05 o 
   2  -3  10     1833.07     1741.33     54.51 o 
   3  -3  10      554.61      551.98     52.33 o 
   4  -3  10        3.77       -7.08     45.67 o 
   5  -3  10       42.69       39.44     30.00 o 
  -9  -2  10      540.09      425.73      1.18 o 
  -8  -2  10       32.45       33.85     10.87 o 
  -7  -2  10      290.85      324.36     37.38 o 
  -6  -2  10      812.34      765.44     79.30 o 
  -5  -2  10      260.39      232.03     23.86 o 
  -4  -2  10      290.10      289.48     55.28 o 
  -3  -2  10      529.26      571.11     37.47 o 
  -2  -2  10     1558.89     1513.30    144.36 o 
  -1  -2  10      384.43      431.49     28.74 o 
   0  -2  10      556.03      590.23     25.03 o 
   1  -2  10      839.33      916.90    219.69 o 
   2  -2  10      354.16      356.36     23.38 o 
   3  -2  10       21.15       43.82     41.12 o 
   4  -2  10      624.65      658.15     40.45 o 
   5  -2  10      434.81      453.21     54.10 o 
   6  -2  10       21.74       50.39     42.47 o 
  -9  -1  10       72.76      132.30     56.12 o 
  -8  -1  10      631.70      633.50     23.40 o 
  -7  -1  10      308.91      379.37     37.17 o 
  -6  -1  10        6.75       -2.40      4.80 o 
  -5  -1  10      437.59      449.72     28.44 o 
  -4  -1  10      786.88      778.69     39.68 o 
  -3  -1  10      752.83      651.16     16.35 o 
  -2  -1  10      799.66      727.54     28.95 o 
  -1  -1  10     1181.34     1424.58     47.83 o 
   0  -1  10      448.87      479.10     38.85 o 
   1  -1  10       44.29       43.32      7.08 o 
   2  -1  10      936.62      877.43     58.32 o 
   4  -1  10      188.55      207.31     24.44 o 
   5  -1  10      179.76      209.67     35.39 o 
   6  -1  10      577.33      501.07     19.21 o 
  -9   0  10      213.17      283.65     38.09 o 
  -8   0  10      160.19      139.89      5.73 o 
  -7   0  10      150.80      155.24     53.68 o 
  -6   0  10     2154.97     2160.66     22.15 o 
  -5   0  10      318.24      332.78     32.95 o 
  -4   0  10      880.50     1083.22    134.66 o 
  -3   0  10      495.67      475.84     33.62 o 
  -2   0  10      227.28      289.14     17.73 o 
  -1   0  10      687.93      660.24     22.58 o 
   0   0  10      454.92      509.50     43.82 o 
   1   0  10     1872.38     1905.86     71.12 o 
   2   0  10      707.22      739.39     63.71 o 
   3   0  10      622.25      610.29     37.58 o 
   6   0  10      190.91      179.33      5.22 o 
  -9   1  10       83.91      100.79     63.54 o 
  -8   1  10      651.18      653.10     81.57 o 
  -7   1  10      258.47      187.82     60.42 o 
  -6   1  10       11.68       10.63     23.11 o 
  -5   1  10      342.18      396.33     23.35 o 
  -4   1  10      795.42      883.69     56.12 o 
  -3   1  10      795.01      782.64     38.06 o 
  -2   1  10      829.46      849.78     73.82 o 
  -1   1  10     1250.92     1260.69     44.83 o 
   0   1  10      380.62      347.87      8.60 o 
   1   1  10       54.51       38.60     71.46 o 
   2   1  10      767.71      756.58     23.93 o 
   3   1  10     1251.21     1530.18     51.24 o 
   4   1  10      235.00      368.94     82.25 o 
  -9   2  10      502.45      526.35     78.03 o 
  -8   2  10       38.35       35.06     11.29 o 
  -7   2  10      253.11      240.34      8.26 o 
  -6   2  10      910.44      916.97     73.74 o 
  -5   2  10      270.04      316.75     26.05 o 
  -4   2  10      312.23      306.91     39.27 o 
  -3   2  10      489.66      521.47     32.36 o 
  -2   2  10     1458.28     1566.93     24.78 o 
  -1   2  10      445.69      484.72     49.89 o 
   0   2  10      578.10      547.25      5.56 o 
   1   2  10      961.10     1283.61     51.41 o 
   2   2  10      366.73      413.60     29.83 o 
   3   2  10       47.54       72.81     77.70 o 
   4   2  10      595.54      573.88     35.39 o 
  -9   3  10       42.22       99.78     18.88 o 
  -8   3  10       67.10       93.54     82.25 o 
  -7   3  10      486.67      441.75     33.54 o 
  -6   3  10       64.45       84.10     53.26 o 
  -5   3  10     1497.99     1444.57     15.17 o 
  -4   3  10      302.26      411.07     70.96 o 
  -3   3  10       61.16      102.81     84.10 o 
  -2   3  10       35.33       25.11      5.06 o 
  -1   3  10      297.70      285.17      4.72 o 
   0   3  10     1296.01     1147.43     38.09 o 
   1   3  10      134.38      260.23     81.24 o 
   2   3  10     1786.54     1643.95     76.35 o 
  -5   4  10      336.78      356.30     35.90 o 
  -4   4  10       71.72       75.17     61.52 o 
  -3   4  10     1763.80     1884.96     59.33 o 
  -2   4  10     1632.61     1531.70     52.75 o 
  -1   4  10       31.26       58.82     79.89 o 
   0   4  10      659.75      693.88     80.56 o 
  -4   5  10      415.76      430.79     43.82 o 
  -3  -7  11       12.13        2.19     32.87 o 
  -2  -7  11       64.90      114.23     29.88 o 
  -1  -7  11       82.57      153.23     24.61 o 
   0  -7  11      312.06      405.15     40.47 o 
  -5  -6  11       34.21       31.35     13.99 o 
  -4  -6  11      145.60      126.59     24.08 o 
  -3  -6  11       26.05       40.59     13.47 o 
  -2  -6  11      643.69      521.46     17.70 o 
  -1  -6  11       76.35       79.14     19.20 o 
   0  -6  11      263.12      242.51     24.95 o 
   1  -6  11      273.01      309.51     25.40 o 
   2  -6  11       92.20      163.74     33.73 o 
  -6  -5  11       97.36       92.92     13.23 o 
  -5  -5  11      243.57      205.39      5.17 o 
  -4  -5  11      513.92      517.17     37.42 o 
  -3  -5  11      258.69      279.94     32.07 o 
  -2  -5  11      218.24      275.17     40.98 o 
  -1  -5  11      356.67      318.95     63.96 o 
   0  -5  11      192.69      223.01     21.01 o 
   1  -5  11      189.45      207.54     22.34 o 
   2  -5  11      238.57      241.84     19.55 o 
   3  -5  11      616.38      571.84      7.33 o 
  -7  -4  11       53.16      135.49     70.53 o 
  -6  -4  11      878.71      850.73     31.48 o 
  -5  -4  11      549.16      596.28     27.92 o 
  -4  -4  11      268.79      236.67     15.05 o 
  -3  -4  11      740.47      599.27     62.95 o 
  -2  -4  11      273.02      293.19     35.31 o 
  -1  -4  11       34.16       48.04     27.37 o 
   0  -4  11      100.16       66.99     39.27 o 
   1  -4  11     1058.37      909.30     42.81 o 
   2  -4  11      490.86      434.33     16.22 o 
   3  -4  11      199.07      206.04     20.43 o 
   4  -4  11      341.08      368.26     22.75 o 
  -8  -3  11      468.46      483.29     27.58 o 
  -7  -3  11      205.83      219.04     49.89 o 
  -6  -3  11       53.07       37.09      7.92 o 
  -5  -3  11      117.13       86.60     25.96 o 
  -4  -3  11       99.82      131.84     32.91 o 
  -3  -3  11      650.66      650.70     24.02 o 
  -2  -3  11       30.99       34.77     26.12 o 
  -1  -3  11     1656.66     1821.31     47.64 o 
   0  -3  11      255.58      265.67     24.83 o 
   1  -3  11      102.26      104.21     38.90 o 
   2  -3  11      221.38      185.36      7.67 o 
   3  -3  11      199.35      184.89      5.22 o 
  -8  -2  11        4.74        1.14     26.76 o 
  -7  -2  11      172.53      135.94     47.71 o 
  -6  -2  11      564.76      588.80     37.66 o 
  -5  -2  11      363.30      393.95     36.74 o 
  -4  -2  11      146.17      205.28     26.82 o 
  -3  -2  11      822.05      824.99     58.26 o 
  -2  -2  11      974.02      925.08     52.50 o 
  -1  -2  11      124.16      186.20     35.64 o 
   0  -2  11      280.41      328.38     18.09 o 
   1  -2  11      569.83      493.99      1.35 o 
   2  -2  11      644.43      669.11     78.71 o 
   3  -2  11      220.77      226.52     52.25 o 
  -8  -1  11      227.34      262.72     39.07 o 
  -7  -1  11      302.77      288.36     21.66 o 
  -6  -1  11      196.97      262.71     51.24 o 
  -5  -1  11      584.67      491.16     14.33 o 
  -4  -1  11      902.33      965.35    135.76 o 
  -3  -1  11      173.37      178.15     18.79 o 
  -2  -1  11      419.82      388.46     15.17 o 
  -1  -1  11      659.62      639.68     21.74 o 
   0  -1  11      696.96      793.49     78.54 o 
   1  -1  11      120.30      168.71     45.00 o 
   2  -1  11     1208.10     1217.71     80.90 o 
   3  -1  11      411.21      418.15     73.82 o 
  -8   0  11        7.79       -1.98      3.96 o 
  -7   0  11      255.43      229.68     17.76 o 
  -6   0  11      573.31      530.93     28.36 o 
  -5   0  11        1.19       -7.31     28.81 o 
  -4   0  11       23.57        6.34     18.12 o 
  -3   0  11      803.95      824.58     34.38 o 
  -2   0  11     2587.97     2444.69     77.19 o 
  -1   0  11      217.54      197.19      1.69 o 
   0   0  11     1832.58     1915.98     41.46 o 
   1   0  11      372.41      409.72     66.41 o 
   2   0  11       71.65      198.20     63.88 o 
   3   0  11       84.86       77.36     29.49 o 
   4   0  11      311.05      347.70     34.05 o 
  -8   1  11      193.16      241.86     48.37 o 
  -7   1  11      291.22      299.66     14.66 o 
  -6   1  11      194.82      213.05     19.13 o 
  -5   1  11      621.94      526.80     42.73 o 
  -4   1  11      921.82      801.08     48.03 o 
  -3   1  11      124.68      164.66     14.33 o 
  -2   1  11      445.03      462.98     71.63 o 
  -1   1  11      542.41      478.99     13.31 o 
   0   1  11      737.50      652.09      1.69 o 
   1   1  11      135.18      119.50     32.36 o 
   2   1  11     1250.38     1211.47     62.19 o 
   3   1  11      463.40      402.31     16.52 o 
   4   1  11      146.13      248.26     65.73 o 
   5   1  11       88.40       84.27      7.92 o 
  -8   2  11        5.23       -8.93     41.80 o 
  -7   2  11      193.14      246.38     32.19 o 
  -6   2  11      539.46      565.46     43.15 o 
  -5   2  11      305.23      259.05     41.12 o 
  -4   2  11      136.93      131.63     18.88 o 
  -3   2  11      814.68      819.62     83.93 o 
  -2   2  11     1093.07     1433.44     61.18 o 
  -1   2  11      121.94      113.43     38.93 o 
   0   2  11      343.35      391.86     61.35 o 
   1   2  11      525.69      594.61     60.84 o 
   2   2  11      583.48      549.61      9.10 o 
   3   2  11      198.35      271.69     36.24 o 
   4   2  11      392.22      448.32     60.00 o 
  -6   3  11       41.16       54.61     52.42 o 
  -5   3  11      139.52      208.99     49.89 o 
  -4   3  11      101.79      120.51     72.47 o 
  -2   3  11       26.79       28.31     23.76 o 
  -1   3  11     1612.13     1379.51      2.53 o 
   0   3  11      268.81      337.76     39.44 o 
   1   3  11       70.55       68.76     46.35 o 
   2   3  11      251.17      300.34     20.73 o 
  -5   4  11      551.17      565.96     40.45 o 
  -4   4  11      284.73      325.79     31.18 o 
  -3   4  11      784.57      694.39     47.02 o 
  -2   4  11      222.64      281.80     77.87 o 
  -1   4  11       31.77       22.42     20.22 o 
  -4   5  11      482.02      484.22     44.16 o 
  -3  -6  12      299.12      244.02     26.56 o 
  -2  -6  12      159.87      136.86     53.63 o 
  -1  -6  12        9.57        9.27     48.92 o 
  -5  -5  12      219.22      189.81     50.06 o 
  -4  -5  12      209.25      195.48     41.69 o 
  -3  -5  12       30.80      136.91     63.46 o 
  -2  -5  12       68.85       73.97     30.45 o 
  -1  -5  12      262.01      333.79     51.71 o 
   0  -5  12      232.38      206.42     27.39 o 
   1  -5  12       50.20       37.50     13.06 o 
  -6  -4  12      373.86      458.49     51.69 o 
  -5  -4  12       23.42       30.70     27.09 o 
  -4  -4  12        6.86        7.47      5.04 o 
  -3  -4  12      199.75      162.65     15.17 o 
  -2  -4  12      661.76      583.88     52.16 o 
  -1  -4  12      145.56      129.92     10.60 o 
   0  -4  12      438.91      484.73     31.80 o 
   1  -4  12      523.73      430.85     16.18 o 
   2  -4  12       30.60       25.62      8.76 o 
  -7  -3  12       95.63      132.34     29.15 o 
  -6  -3  12      111.25      163.54     11.95 o 
  -5  -3  12       44.03       52.90     17.19 o 
  -4  -3  12      664.27      630.92     31.01 o 
  -3  -3  12      111.64       93.62     47.96 o 
  -2  -3  12      214.28      267.46     35.14 o 
  -1  -3  12      213.85      277.91     42.69 o 
   0  -3  12       65.15       45.37     19.38 o 
   1  -3  12      136.05      174.27     25.28 o 
   2  -3  12       96.07      102.47     39.94 o 
   3  -3  12      717.36      693.72     54.27 o 
  -7  -2  12       44.93       29.36     12.39 o 
  -6  -2  12      429.47      495.31     36.16 o 
  -5  -2  12      142.67      235.86     33.49 o 
  -4  -2  12        8.00        3.33      6.47 o 
  -3  -2  12      274.95      317.94     18.06 o 
  -2  -2  12      630.54      618.96     38.43 o 
  -1  -2  12      160.88      141.41     26.46 o 
   0  -2  12      168.78      212.53     55.79 o 
   1  -2  12      504.29      490.12     15.00 o 
   2  -2  12      320.29      351.24     17.02 o 
   3  -2  12       17.97       31.01     47.87 o 
  -8  -1  12      192.50      282.64     50.08 o 
  -7  -1  12      363.64      288.91     13.00 o 
  -6  -1  12       10.76       12.36     38.50 o 
  -5  -1  12      123.75      170.69     24.24 o 
  -4  -1  12      292.42      320.28     36.40 o 
  -3  -1  12      199.75      219.33     30.06 o 
  -2  -1  12      117.21      188.93     37.75 o 
  -1  -1  12      527.99      572.53     55.62 o 
   0  -1  12      472.71      489.27     58.48 o 
   1  -1  12      193.36      190.28     71.12 o 
   2  -1  12      188.89      346.69     71.46 o 
   3  -1  12      283.14      373.49     54.10 o 
   4  -1  12       40.64       51.07     30.17 o 
  -8   0  12        3.39       -7.07     31.91 o 
  -7   0  12        0.18       -1.73      3.46 o 
  -6   0  12      321.20      347.41     47.98 o 
  -5   0  12      542.66      455.65      3.51 o 
  -4   0  12       38.54       56.97     71.63 o 
  -3   0  12      824.56      772.26     24.61 o 
  -2   0  12      712.07      727.59     82.75 o 
  -1   0  12       50.28       49.89      7.08 o 
   0   0  12        0.71       47.53     74.50 o 
   1   0  12      337.16      329.50     68.76 o 
   2   0  12      778.97      736.19     78.03 o 
   3   0  12        0.24       -0.59      1.18 o 
   4   0  12      475.29      456.92     71.12 o 
  -8   1  12      198.37      334.05     83.09 o 
  -7   1  12      378.57      348.15     21.72 o 
  -6   1  12       14.70       58.82     72.98 o 
  -5   1  12      125.75      277.08     80.73 o 
  -4   1  12      238.00      214.55     41.80 o 
  -3   1  12      212.94      356.13     80.73 o 
  -2   1  12       84.26       84.10     80.56 o 
  -1   1  12      555.04      511.35     12.13 o 
   0   1  12      526.22      581.64     81.07 o 
   1   1  12      200.92      229.55     57.64 o 
   2   1  12      191.44      210.17     12.30 o 
   3   1  12      242.30      309.78     62.53 o 
   4   1  12       49.47       27.98      0.84 o 
  -7   2  12       39.23       74.33     79.05 o 
  -6   2  12      420.68      347.19     56.63 o 
  -5   2  12      177.33      219.10     15.00 o 
  -4   2  12       10.77        2.02      2.36 o 
  -3   2  12      310.01      325.12     16.69 o 
  -2   2  12      591.57      670.63     78.03 o 
  -1   2  12      136.79      196.69     32.02 o 
   0   2  12      146.51      188.60     17.36 o 
   1   2  12      497.92      510.68     27.30 o 
   2   2  12      367.36      370.62     13.65 o 
   3   2  12       21.33       31.18     67.08 o 
  -6   3  12      101.67       69.10     53.76 o 
  -5   3  12       38.07       63.20     63.88 o 
  -4   3  12      670.69      679.05     72.98 o 
  -3   3  12      126.40      134.33     20.39 o 
  -2   3  12      212.18      221.97      5.56 o 
  -1   3  12      239.39      267.64     18.88 o 
   0   3  12       66.32      147.81     31.35 o 
   1   3  12      127.30      227.36     78.03 o 
  -6   4  12      399.01      428.60     53.26 o 
  -5   4  12       13.28       10.79     45.67 o 
  -4   4  12       10.41        8.76     34.21 o 
  -3   4  12      159.70      187.08     16.52 o 
  -2   4  12      666.04      663.88     55.11 o 
  -5   5  12      216.66      295.45     53.43 o 
  -4  -4  13       29.72       22.16     13.37 o 
  -3  -4  13      449.69      433.84     61.01 o 
  -2  -4  13      270.93      350.35     32.76 o 
  -1  -4  13       31.20       53.06     25.72 o 
   0  -4  13       48.77       34.57     13.65 o 
  -5  -3  13       93.43       73.05     38.55 o 
  -4  -3  13       53.16       72.49     29.74 o 
  -3  -3  13       67.82      127.87     45.08 o 
  -2  -3  13       21.92       29.68     13.25 o 
  -1  -3  13      130.39      125.56     29.49 o 
   0  -3  13      407.95      406.18     74.33 o 
   1  -3  13        3.11       -2.28      4.55 o 
  -6  -2  13      108.26      156.43     15.87 o 
  -5  -2  13      191.19      214.56     27.51 o 
  -4  -2  13       27.72       35.39     25.03 o 
  -3  -2  13      161.52      135.83     10.20 o 
  -2  -2  13      377.41      440.90     49.05 o 
  -1  -2  13       86.77       84.44     26.29 o 
   0  -2  13       35.26       26.80     12.30 o 
   1  -2  13      166.84      246.58     71.46 o 
   2  -2  13      108.35       99.44     13.31 o 
  -6  -1  13       52.65       79.20     53.88 o 
  -5  -1  13       14.06       41.91     50.06 o 
  -4  -1  13      386.65      347.36     46.69 o 
  -3  -1  13      184.57      313.49     79.38 o 
  -2  -1  13      157.53      208.32     23.43 o 
  -1  -1  13      145.05      278.60     78.54 o 
   0  -1  13      127.83      137.87     62.19 o 
   1  -1  13       25.58      150.00     56.12 o 
   2  -1  13      136.14      202.25     82.42 o 
  -6   0  13      471.94      463.32     36.91 o 
  -5   0  13       84.55      160.79     38.76 o 
  -4   0  13       47.20       66.74     50.39 o 
  -3   0  13       38.54      132.98     64.89 o 
  -2   0  13      342.08      324.27     39.94 o 
  -1   0  13      239.03      364.39     68.60 o 
   0   0  13      110.37      135.68     84.10 o 
   1   0  13      605.52      589.89     40.11 o 
   2   0  13       80.46       62.70     31.35 o 
  -6   1  13       47.58       57.98     63.54 o 
  -5   1  13       11.67       -0.76      1.52 o 
  -4   1  13      405.81      386.13     18.54 o 
  -3   1  13      204.92      202.42     51.91 o 
  -2   1  13      170.61      216.58     16.69 o 
  -1   1  13      153.30      213.37     50.73 o 
   0   1  13      106.74      246.24     80.73 o 
   1   1  13       34.96       53.76     38.76 o 
   2   1  13      110.11       85.62      0.67 o 
  -6   2  13      132.36      253.99     64.21 o 
  -5   2  13      178.04      326.63     81.41 o 
  -4   2  13       23.42       23.26     40.45 o 
  -3   2  13      143.14      181.69     71.80 o 
  -2   2  13      360.97      364.55     61.52 o 
  -1   2  13      106.00      145.96     53.09 o 
   0   2  13       40.10      170.23     54.44 o 
   1   2  13      199.54      228.71     30.17 o 
   2   2  13       86.99       79.72      3.20 o 
  -5   3  13       84.90       98.60     70.62 o 
  -4   3  13       65.68      147.98     44.33 o 
  -3   3  13       65.70       60.17     11.29 o 
  -2   3  13       21.97       22.58      9.94 o 
  -1   3  13      122.71      160.62     30.00 o 
   0   3  13      392.09      404.84     26.46 o 
  -4   4  13       23.39        9.61      8.93 o 
  -3   4  13      450.96      560.74     82.25 o 
  -3  -2  14      135.73      147.47      8.60 o 
  -2  -2  14      197.49      244.72     25.96 o 
  -1  -2  14      162.88      157.59     77.36 o 
  -4  -1  14      188.18      222.64     66.41 o 
  -3  -1  14      178.02      153.54     35.06 o 
  -2  -1  14       15.16       26.63     26.29 o 
  -1  -1  14      133.52      195.34     26.12 o 
   0  -1  14      267.84      389.16     71.12 o 
  -4   0  14       98.11      110.23     47.02 o 
  -3   0  14      297.92      369.61     51.41 o 
  -2   0  14      448.88      490.79     81.57 o 
  -1   0  14       25.56       43.48     54.61 o 
   0   0  14      219.20      163.82     23.43 o 
  -4   1  14      184.98      214.55     81.41 o 
  -3   1  14      150.62      272.19     73.99 o 
  -2   1  14       12.11        0.00     52.58 o 
  -1   1  14      114.44      233.43     52.58 o 
   0   1  14      285.72      259.72      7.92 o 
  -3   2  14      143.23      112.59     61.85 o 
  -2   2  14      213.76      337.08     78.03 o 
  -1   2  14      147.57      133.99     79.38 o 
                                                 
